# Supplementary material for: Chemoselectivity in the Oxidation of Cycloalkenes with a Non-Heme Iron(IV)-Oxo-Chloride Complex: Epoxidation vs. Hydroxylation Selectivity
Source: J Am Soc Mass Spectrom. 2019 Aug 9;30(10):1923–33. doi: 10.1007/s13361-019-02251-1 (PMC6805805; doi:10.1007/s13361-019-02251-1)
Supplement: Supplementary file 2 — (XYZ 180 kb) [file 13361_2019_2251_MOESM2_ESM.xyz]

61
axQuin_C6H10(5) 1 5 0 -2801.1303835 -2800.7076543 0.5391379 0.481299  
C    0.223262  2.521749  1.318376
N   -0.089189  1.755474  0.258388
C   -0.220903  2.331978 -0.954431
C   -0.059018  3.701677 -1.136728
C    0.265767  4.496792 -0.036668
C    0.413309  3.895421  1.212770
Fe  -0.496086 -0.332252  0.360485
N   -2.688325 -0.090536  0.847054
C   -3.167178  0.947075 -0.087588
C   -2.764565  0.654901 -1.536680
N   -1.338847  0.254573 -1.668767
C   -1.147783 -0.961746 -2.490169
C   -1.744077 -2.190524 -1.796986
N   -1.275470 -2.301785 -0.390300
C   -0.252617 -3.359893 -0.266590
C   -0.490437  1.379216 -2.100804
O    1.463730 -0.731637 -0.602060
C    2.660240  0.134892 -0.664924
C    3.659066 -0.518067 -1.575190
C    4.788608 -1.076473 -1.122819
C    5.187790 -1.110317  0.327599
C    4.015941 -0.780306  1.259562
C    3.222392  0.416685  0.727396
Cl   0.265730 -0.975103  2.433926
C   -2.373322 -2.554731  0.573208
C   -3.369315 -1.398298  0.639884
C   -2.863252  0.367216  2.241990
H    0.322612  1.996189  2.263666
H    0.665668  4.476611  2.092733
H    0.397862  5.567585 -0.154522
H   -0.182275  4.136152 -2.123651
H   -0.927620  1.915898 -2.953903
H    0.464303  0.962110 -2.437826
H   -1.584419 -0.851697 -3.493726
H   -0.070033 -1.100723 -2.599977
H   -2.967534  1.543543 -2.146253
H   -3.387203 -0.141177 -1.947974
H   -2.834617 -2.150088 -1.814897
H   -1.468220 -3.085676 -2.365621
H   -2.727880  1.893539  0.233637
H   -4.260956  1.061601 -0.036028
H   -3.970653 -1.352268 -0.271275
H   -4.075418 -1.591852  1.454932
H   -1.903287 -2.686208  1.551391
H   -2.909264 -3.484053  0.327671
H   -0.678856 -4.355541 -0.453202
H    0.537116 -3.183735 -1.001569
H    0.173976 -3.334872  0.738896
H   -3.922061  0.558214  2.467434
H   -2.468470 -0.388546  2.921037
H   -2.293872  1.286450  2.396424
H    5.478081 -1.524828 -1.836018
H    3.420593 -0.536905 -2.636552
H    2.273383  1.055828 -1.107711
H    3.882462  1.290663  0.646968
H    2.409620  0.674378  1.409211
H    4.373375 -0.575614  2.272968
H    3.350612 -1.650583  1.348587
H    6.007962 -0.392146  0.481664
H    5.611548 -2.092822  0.569513
H    1.773828 -1.578603 -0.240785
61
axQuin_C6H10(TS4/5) 1 5 1 -2801.075529 -2800.656896 0.5347497 0.476754  
Fe  -0.353588 -0.330988  0.315107
N   -0.639276  1.806485  0.189146
C   -0.857483  2.272424 -1.058898
C   -1.101978  3.620266 -1.298255
C   -1.102267  4.509680 -0.222012
C   -0.858919  4.023970  1.061590
C   -0.632586  2.660486  1.225955
N   -0.695779 -2.429741 -0.284014
C    0.556821 -3.184838 -0.056732
N   -1.336060 -0.042994 -1.716963
C   -0.762052  1.239838 -2.159912
N   -2.658576 -0.578861  0.757289
C   -3.015684 -0.107713  2.112327
O    1.344694 -0.237034 -0.531834
Cl   0.245328 -0.531211  2.528372
C   -1.102375 -2.509043 -1.717594
C   -0.805452 -1.205292 -2.464458
C   -1.748086 -2.903669  0.649332
C   -2.992634 -2.022058  0.606793
C   -2.817799 -0.002082 -1.665299
C   -3.346036  0.251849 -0.251235
C    3.366979 -0.987478  0.660080
C    4.153863 -1.389669 -0.545022
C    4.590590 -0.166595 -1.364416
C    5.276621  0.885549 -0.479550
C    4.514205  1.145793  0.785574
C    3.617657  0.240408  1.301071
H   -0.437122  2.216813  2.197529
H   -0.847511  4.683029  1.922482
H   -1.291614  5.565832 -0.386095
H   -1.287277  3.966584 -2.309823
H   -1.240646  1.606023 -3.078362
H    0.297429  1.065080 -2.368391
H   -1.216696 -1.259103 -3.482913
H    0.274926 -1.066570 -2.529732
H   -3.202673  0.776454 -2.335123
H   -3.205109 -0.947447 -2.048999
H   -2.164385 -2.754500 -1.775546
H   -0.573272 -3.329821 -2.213205
H   -3.181842  1.294610  0.026116
H   -4.433325  0.080491 -0.236248
H   -3.537254 -2.170768 -0.328333
H   -3.674089 -2.338552  1.404275
H   -1.311426 -2.871146  1.650735
H   -2.024441 -3.945755  0.431861
H    0.413582 -4.252827 -0.268606
H    1.335456 -2.776849 -0.700848
H    0.862378 -3.059788  0.983490
H   -4.101787 -0.160376  2.274341
H   -2.498801 -0.713205  2.855748
H   -2.685930  0.925785  2.234537
H    4.721697  2.063852  1.330063
H    3.080295  0.458815  2.219556
H    2.744636 -1.715337  1.163800
H    5.044139 -1.945230 -0.201952
H    3.580683 -2.087800 -1.163713
H    5.255932 -0.470055 -2.178657
H    3.696470  0.273407 -1.822671
H    6.290918  0.546760 -0.208759
H    5.423196  1.821282 -1.033109
H    1.866156  0.537692 -0.278151
61
axQuin_C6H10(4) 1 5 0 -2801.083328 -2800.6680903 0.5346733 0.476250  
Fe  -0.653174 -0.455274  0.205841
N   -2.385316  1.000041  0.966462
C   -2.211835  1.396513  2.380913
O    0.432710 -1.438209 -0.884189
N   -1.224278  0.739591 -1.627341
C    0.082190  1.257592 -2.080514
C    0.846321  1.849615 -0.918470
N    0.665437  1.236105  0.269364
C    1.369663  1.630826  1.342117
C    2.267294  2.692143  1.281352
C    2.445273  3.346517  0.064003
C    1.726552  2.917478 -1.053399
N   -2.468855 -1.525933 -0.414181
C   -3.494482 -1.211425  0.612709
C   -3.683774  0.292471  0.784842
Cl  -0.346811 -1.298614  2.278412
C   -2.291876  2.198548  0.108415
C   -2.196969  1.833140 -1.373083
C   -1.766256 -0.325523 -2.506070
C   -2.876497 -1.099165 -1.788846
C   -2.160517 -2.979064 -0.391590
C    3.096838 -2.629989 -0.000902
C    3.131804 -1.861865  1.161389
C    3.766207 -0.627344  1.208677
C    4.447242 -0.055980 -0.000810
C    3.850812 -0.617649 -1.300883
C    3.758096 -2.151338 -1.264046
H    1.191810  1.071916  2.254278
H    2.813826  2.990410  2.168884
H    3.134681  4.180904 -0.017992
H    1.847975  3.402269 -2.016422
H   -0.032121  1.991465 -2.888742
H    0.658119  0.408707 -2.459215
H   -2.151484  0.087006 -3.449113
H   -0.939345 -1.000470 -2.728343
H   -1.923050  2.726528 -1.946266
H   -3.172693  1.520820 -1.748175
H   -3.784567 -0.497699 -1.717991
H   -3.137979 -1.977757 -2.386966
H   -1.401017  2.747903  0.416691
H   -3.153791  2.865401  0.261657
H   -4.204273  0.714512 -0.077360
H   -4.335804  0.470577  1.646805
H   -3.142071 -1.649780  1.549430
H   -4.455316 -1.680966  0.358639
H   -3.058967 -3.564255 -0.625901
H   -1.375029 -3.181524 -1.118692
H   -1.794132 -3.251303  0.599653
H   -2.963926  2.142632  2.673021
H   -2.296087  0.518216  3.019428
H   -1.215576  1.820474  2.518715
H    1.210909 -1.878004 -0.479848
H    2.657896 -2.246682  2.060486
H    3.833166 -0.092841  2.152302
H    4.384207  1.039377  0.005088
H    5.523987 -0.290073  0.043602
H    2.838056 -0.215028 -1.425313
H    4.440861 -0.291411 -2.163958
H    3.217439 -2.521372 -2.143775
H    4.769374 -2.585963 -1.330474
H    2.686124 -3.636374  0.029554
61
axQuin_C6H10(TS1/4) 1 5 1 -2801.0447598 -2800.6356846 0.5327695 0.474687  
C    1.893077  2.755459 -1.081342
C    0.952073  1.742457 -0.927126
N    0.686400  1.211608  0.281650
C    1.362307  1.628734  1.362686
C    2.321883  2.632952  1.284490
C    2.586113  3.208296  0.042293
C    0.224999  1.105841 -2.090606
N   -1.118875  0.655486 -1.679402
C   -1.651817 -0.442295 -2.521101
C   -2.815091 -1.141971 -1.811814
N   -2.481039 -1.494907 -0.398788
C   -2.214114 -2.950953 -0.271364
Fe  -0.705873 -0.422982  0.249202
Cl  -0.555720 -1.150188  2.411586
O    0.357702 -1.453462 -0.579270
N   -2.385960  1.110418  0.835763
C   -2.222513  2.250580 -0.092097
C   -2.067648  1.791033 -1.541479
C   -2.274392  1.599736  2.227960
C   -3.695992  0.424106  0.634594
C   -3.542846 -1.091356  0.560851
C    2.707640 -2.505487 -0.106982
C    3.026857 -1.847229  1.170548
C    3.874479 -0.799191  1.256150
C    4.575494 -0.207672  0.064925
C    3.928807 -0.635827 -1.259877
C    3.627598 -2.138751 -1.265961
H    1.614871 -2.109685 -0.374425
H    1.115429  1.128975  2.293533
H    2.846556  2.951662  2.178141
H    3.324237  3.998373 -0.053768
H    2.084228  3.174911 -2.063630
H    0.177260  1.791702 -2.946266
H    0.791005  0.218929 -2.389326
H   -1.983510 -0.074196 -3.502010
H   -0.836695 -1.151122 -2.667898
H   -1.737321  2.637937 -2.154109
H   -3.033272  1.483898 -1.945727
H   -3.705691 -0.511008 -1.818644
H   -3.076735 -2.047372 -2.368170
H   -1.334759  2.799514  0.225636
H   -3.074462  2.943510 -0.022135
H   -4.163910  0.808010 -0.274338
H   -4.380065  0.670640  1.453585
H   -3.244511 -1.481650  1.536319
H   -4.503629 -1.550360  0.288302
H   -3.120024 -3.525622 -0.502614
H   -1.408601 -3.220536 -0.953202
H   -1.889448 -3.165463  0.747782
H   -3.026981  2.374552  2.429565
H   -2.402335  0.767025  2.917598
H   -1.278248  2.017158  2.385010
H    2.529982 -2.214633  2.064749
H    4.100026 -0.375074  2.233066
H    4.590722  0.886887  0.148806
H    5.632972 -0.515841  0.086620
H    2.986076 -0.088328 -1.387780
H    4.575313 -0.365707 -2.101860
H    3.178796 -2.442654 -2.218296
H    4.567408 -2.701883 -1.168699
H    2.538484 -3.583116 -0.000921
61
axQuin_C6H10(RC) 1 5 0 -2801.0574477 -2800.6511582 0.5401817 0.481343  
Fe  -0.955553 -0.113376  0.550221
O    0.208853 -1.149934  0.958014
N    0.437394  1.447769  0.178233
C    1.189984  1.282561 -0.926653
C    2.187820  2.192764 -1.260408
C    2.435126  3.267897 -0.407219
C    1.675942  3.405742  0.754577
C    0.678665  2.472210  1.013099
N   -0.474634 -0.393042 -1.608471
C   -1.346167  0.428723 -2.488404
C   -2.018413  1.559321 -1.715532
N   -2.574658  1.086186 -0.419389
C   -3.755946  0.184743 -0.642168
C   -3.676909 -1.083214  0.198922
N   -2.341696 -1.724345  0.086912
C   -2.199318 -2.794324  1.107530
Cl  -1.679517  0.426387  2.619349
C    0.943640  0.009102 -1.698685
C   -0.675974 -1.850913 -1.783507
C   -2.062361 -2.261352 -1.279089
C   -2.994212  2.275672  0.366445
C    3.242857 -1.687930  1.593897
C    3.079060 -2.456883  0.309377
C    3.624060 -2.081901 -0.855411
C    4.490456 -0.855564 -1.010044
C    4.921841 -0.270467  0.343462
C    3.763073 -0.266211  1.347702
H    5.323025  0.740606  0.205673
H    0.056775  2.513926  1.901141
H    1.848143  4.219403  1.449869
H    3.215302  3.984188 -0.644186
H    2.770885  2.048577 -2.163650
H    1.261427  0.114067 -2.743546
H    1.550623 -0.778550 -1.236549
H   -0.561545 -2.147812 -2.834806
H    0.096951 -2.348763 -1.196734
H   -0.762314  0.851151 -3.313784
H   -2.093733 -0.220884 -2.945333
H   -2.840330 -1.914556 -1.961632
H   -2.129151 -3.353549 -1.267592
H   -1.295318  2.342591 -1.486193
H   -2.809788  2.011848 -2.328735
H   -3.816807 -0.060637 -1.704250
H   -4.678750  0.719777 -0.398859
H   -3.818795 -0.839279  1.253505
H   -4.471432 -1.780489 -0.101028
H   -2.958385 -3.570794  0.950678
H   -1.200353 -3.222936  1.030482
H   -2.310553 -2.359768  2.101347
H   -3.716131  2.870942 -0.206744
H   -3.435681  1.954495  1.307603
H   -2.118789  2.887329  0.589545
H    2.499412 -3.378069  0.356530
H    3.471173 -2.694298 -1.744043
H    5.373660 -1.104384 -1.612513
H    3.951160 -0.092939 -1.596950
H    5.739108 -0.880480  0.748775
H    4.076549  0.189796  2.293342
H    2.942573  0.350482  0.958543
H    3.937773 -2.234460  2.249507
H    2.284463 -1.653694  2.123447
45
axQuin_C6H10(1) 1 5 0 -2566.305934 -2565.9621569 0.3920174 0.345608  
C    4.506953  0.071809 -0.095195
C    3.660123  1.175624 -0.206660
C    2.290999  0.962883 -0.322581
N    1.771129 -0.279621 -0.301535
C    2.580516 -1.347279 -0.212343
C    3.960568 -1.210826 -0.105227
C    1.297221  2.078162 -0.557258
N   -0.008759  1.747009  0.048768
C   -1.145825  2.447004 -0.594946
C   -2.467581  1.765315 -0.231324
N   -2.406373  0.287476 -0.438824
C   -2.940000 -0.480025  0.715743
C   -2.059129 -0.309724  1.946706
N   -0.604620 -0.523527  1.634485
Fe  -0.335832 -0.367045 -0.578089
Cl  -0.661185 -2.577695 -0.856157
C    0.006876  1.894911  1.528641
C    0.227876  0.556579  2.229253
C   -0.159485 -1.821100  2.206717
O   -0.219699  0.072485 -2.125727
C   -3.119043 -0.097366 -1.684575
H    2.091372 -2.315342 -0.240100
H    4.586728 -2.092868 -0.033419
H    5.579389  0.213438 -0.007157
H    4.054960  2.186282 -0.213956
H    1.682190  3.034499 -0.181970
H    1.146691  2.170202 -1.636886
H   -1.180875  3.506014 -0.306268
H   -0.986966  2.385018 -1.672161
H    0.790603  2.597411  1.833612
H   -0.939028  2.338520  1.842121
H   -2.734301  1.967651  0.807544
H   -3.268380  2.192854 -0.842506
H    1.269144  0.247168  2.136005
H    0.011735  0.659410  3.301523
H   -2.183023  0.686370  2.376016
H   -2.378662 -1.017021  2.717708
H   -2.959646 -1.528597  0.412686
H   -3.969058 -0.171794  0.946920
H   -4.189038  0.126586 -1.592849
H   -2.689677  0.452889 -2.521489
H   -2.974696 -1.162873 -1.865287
H   -0.235032 -1.795975  3.300960
H   -0.772517 -2.625570  1.805331
H    0.877421 -2.005337  1.922461
16
axQuin_C6H10(alkene) 0 1 0 -234.7365642 -234.67167 0.1471095 0.118474  
C    0.696479 -1.188810 -0.322929
C   -0.694457 -1.189928  0.322583
C   -1.496910  0.045204 -0.111258
C   -0.666712  1.303402 -0.058099
C    0.664628  1.304399  0.057967
C    1.496759  0.047483  0.111684
H   -1.200794  2.251072 -0.114948
H    1.197219  2.252968  0.113924
H    2.386042  0.164756 -0.522494
H    1.881429 -0.094124  1.134168
H    0.583782 -1.179309 -1.415771
H    1.244113 -2.103824 -0.067787
H   -1.240799 -2.105684  0.067254
H   -0.581559 -1.180641  1.415399
H   -1.882480 -0.096808 -1.133338
H   -2.385679  0.161089  0.523903
61
axQuin_C6H10(TS1/2) 1 5 1 -2801.049262 -2800.6415176 0.5367832 0.479368  
Fe  -0.458715 -0.375569  0.194935
H    4.695262  0.558833  0.056155
N    0.585731  1.502109  0.303300
C    0.655997  2.165426 -0.867130
C   -0.055910  1.513330 -2.031877
N   -1.250222  0.780246 -1.572137
C   -1.644423 -0.318136 -2.485186
C   -2.595925 -1.289174 -1.779214
N   -2.087156 -1.697915 -0.436212
C   -1.547880 -3.079387 -0.477887
N   -2.377123  0.759807  1.055429
C   -2.244429  1.129452  2.480635
Cl  -0.014405 -1.249479  2.273378
O    0.703789 -1.097897 -0.831985
C    2.588486 -1.707958 -1.484533
C    2.577673 -2.673025 -0.506116
C    3.175653 -2.472899  0.847450
C    3.616197 -1.024467  1.090133
C    4.335251 -0.457739 -0.137595
C    3.415284 -0.452910 -1.369501
C    1.406299  3.329911 -0.995277
C    2.116641  3.800441  0.110104
C    2.050305  3.098039  1.312626
C    1.267239  1.949501  1.369747
C   -3.119099 -1.589886  0.626720
C   -3.545313 -0.144376  0.864925
C   -2.493434  1.986474  0.243031
C   -2.375606  1.696957 -1.253046
H    1.174952  1.352205  2.271204
H    2.590417  3.430265  2.192007
H    2.712510  4.704295  0.031490
H    1.438903  3.853100 -1.945435
H   -0.305813  2.255314 -2.801602
H    0.628711  0.781521 -2.468895
H   -2.118387  0.066526 -3.399392
H   -0.728916 -0.844049 -2.755879
H   -2.259516  2.643455 -1.794107
H   -3.299196  1.249661 -1.623960
H   -3.585299 -0.843179 -1.663580
H   -2.732088 -2.172836 -2.410968
H   -1.693436  2.658227  0.558801
H   -3.445838  2.504872  0.433693
H   -4.151672  0.219483  0.032014
H   -4.197050 -0.112131  1.745121
H   -2.671358 -1.996240  1.536219
H   -3.998852 -2.200132  0.376647
H   -2.345063 -3.797521 -0.710055
H   -0.763939 -3.125108 -1.232866
H   -1.107221 -3.317492  0.491382
H   -3.111711  1.715681  2.816547
H   -2.148915  0.227332  3.082874
H   -1.338256  1.722394  2.618397
H    2.068394 -3.613377 -0.702568
H    2.193317 -1.956122 -2.464369
H    4.006853 -0.335293 -2.286816
H    2.739943  0.409506 -1.331419
H    5.221771 -1.069301 -0.350208
H    4.262841 -0.976726  1.972390
H    2.727053 -0.425176  1.311141
H    4.034076 -3.158152  0.946754
H    2.452029 -2.787893  1.608725
61
axQuin_C6H10(2) 1 5 0 -2801.0704707 -2800.6635052 0.5376784 0.481061  
Fe  -0.550651 -0.259264  0.444893
N   -2.699714  0.692411  0.163021
C   -3.137770  1.450897  1.354899
N   -0.646649  0.200460 -1.765436
C    0.587717  0.977421 -1.988770
C    0.762087  2.033876 -0.920636
N    0.285148  1.717519  0.299423
C    0.488229  2.550976  1.332791
C    1.167520  3.755708  1.185625
C    1.645884  4.101042 -0.077918
C    1.438116  3.228857 -1.147027
N   -1.720899 -1.982303 -0.265608
C   -3.088687 -1.774855  0.271606
C   -3.655475 -0.414019 -0.123939
Cl  -0.796753 -0.466381  2.691436
O    1.064863 -1.056442  0.146446
C    2.986488 -0.218092  1.112617
C    2.156779 -1.446511  1.020377
C    2.895116 -2.661349  0.417856
C    4.185187 -2.301061 -0.344536
C    4.070078 -0.941537 -1.040574
C    3.921534  0.165946  0.015015
C   -2.565930  1.614161 -0.983555
C   -1.860723  0.955153 -2.170193
C   -0.587486 -1.162317 -2.347323
C   -1.687699 -2.049494 -1.757455
C   -1.129797 -3.209258  0.322739
H    0.097544  2.218525  2.289314
H    1.313430  4.404166  2.042135
H    2.173584  5.037093 -0.231215
H    1.801068  3.466778 -2.141647
H    0.608234  1.426571 -2.990402
H    1.430232  0.286304 -1.904736
H   -0.676168 -1.139827 -3.442702
H    0.387718 -1.571940 -2.082236
H   -1.600270  1.725989 -2.904771
H   -2.540079  0.270273 -2.680016
H   -2.665610 -1.764170 -2.149065
H   -1.521131 -3.082038 -2.081303
H   -1.991210  2.475366 -0.638734
H   -3.547760  1.988832 -1.310519
H   -3.914688 -0.400058 -1.185065
H   -4.594827 -0.252452  0.416098
H   -3.009052 -1.839215  1.359536
H   -3.766152 -2.572014 -0.066380
H   -1.738785 -4.088998  0.077050
H   -0.120495 -3.335910 -0.067129
H   -1.071156 -3.096121  1.406632
H   -4.100405  1.948678  1.171796
H   -3.226128  0.774700  2.204294
H   -2.387758  2.205191  1.600394
H    2.760317  0.504831  1.891970
H    1.726349 -1.702066  1.993786
H    3.126987 -3.373599  1.217240
H    2.189666 -3.163699 -0.255018
H    5.028411 -2.259544  0.357320
H    4.422330 -3.090566 -1.065488
H    4.947969 -0.745800 -1.665045
H    3.198912 -0.948957 -1.709417
H    4.909918  0.378907  0.456438
H    3.614281  1.119955 -0.445017
61
axQuin_C6H10(TS2/3) 1 5 1 -2801.0713828 -2800.6628956 0.5371182 0.480294  
Fe  -0.548737 -0.258166  0.448242
Cl  -0.732013 -0.524891  2.708083
N   -1.587481 -2.068061 -0.281922
C   -2.964222 -1.950442  0.255774
C   -3.617596 -0.627842 -0.135285
N   -2.734879  0.534340  0.161949
C   -3.217512  1.250557  1.362142
N    0.183965  1.765363  0.301371
C    0.650043  2.107782 -0.915290
C    1.263868  3.337122 -1.138564
C    1.418847  4.219352 -0.068854
C    0.950349  3.849633  1.191685
C    0.334488  2.610563  1.334392
N   -0.646723  0.192804 -1.767651
C   -0.501639 -1.161668 -2.351959
C   -1.546237 -2.120904 -1.772008
O    1.165076 -0.957729  0.143932
C    2.909454 -0.111973  1.070983
C    2.206402 -1.412657  1.030271
C    2.992476 -2.585417  0.419146
C    4.281457 -2.165139 -0.312277
C    4.121161 -0.816373 -1.019817
C    3.883213  0.288793  0.020135
C    0.535259  1.046530 -1.988622
C   -0.922001 -3.256402  0.300109
C   -1.907482  0.869436 -2.167128
C   -2.656123  1.472315 -0.976200
H   -0.045588  2.258761  2.288697
H    1.054964  4.505897  2.048385
H    1.896810  5.182231 -0.219356
H    1.618074  3.594889 -2.131526
H    0.525661  1.502967 -2.987509
H    1.419842  0.408504 -1.914006
H   -0.584924 -1.142414 -3.448166
H    0.496000 -1.511183 -2.083395
H   -1.699081  1.661650 -2.895874
H   -2.540147  0.144539 -2.681794
H   -2.538292 -1.894650 -2.166746
H   -1.314035 -3.137765 -2.106202
H   -2.135530  2.363516 -0.622182
H   -3.658176  1.789043 -1.303473
H   -3.873158 -0.625044 -1.197472
H   -4.567465 -0.530335  0.401860
H   -2.878567 -2.009437  1.343757
H   -3.591767 -2.788462 -0.080886
H   -1.475819 -4.173399  0.058050
H    0.090132 -3.324729 -0.097303
H   -0.862971 -3.140671  1.383904
H   -4.210221  1.688851  1.187080
H   -3.260263  0.560450  2.204167
H   -2.515331  2.047060  1.615610
H    2.554903  0.631663  1.778791
H    1.766846 -1.680777  1.995064
H    3.232888 -3.308929  1.205609
H    2.316215 -3.093975 -0.278388
H    5.103978 -2.082266  0.410525
H    4.573759 -2.944878 -1.023198
H    5.010002 -0.579297 -1.613355
H    3.273752 -0.864474 -1.716004
H    4.838708  0.521762  0.523293
H    3.580195  1.237497 -0.449145
61
axQuin_C6H10(3) 1 5 0 -2801.1152587 -2800.7027361 0.5402216 0.483711  
C    0.284538  2.636432  1.316351
N    0.152907  1.774328  0.292865
C    0.498302  2.170452 -0.948927
C    0.971694  3.454098 -1.204256
C    1.110011  4.348156 -0.141957
C    0.764371  3.930648  1.142783
Fe  -0.620325 -0.217850  0.462275
N   -2.779110  0.380732  0.224403
C   -2.778538  1.326919 -0.909158
C   -2.024847  0.776660 -2.124801
N   -0.710015  0.181354 -1.768222
C   -0.493835 -1.157371 -2.361820
C   -1.462385 -2.185346 -1.768050
N   -1.457840 -2.141305 -0.282341
C   -0.686829 -3.272555  0.270579
C    0.406633  1.108306 -2.024442
O    1.489158 -0.803270  0.123855
C    2.343061 -1.680113  0.927337
C    2.534997 -0.222632  0.976390
C    3.667401  0.461779  0.240550
C    4.700326 -0.523071 -0.335184
C    4.043297 -1.767529 -0.942945
C    3.275921 -2.554372  0.129275
Cl  -0.521847 -0.593801  2.728705
C   -2.816733 -2.113799  0.308807
C   -3.580257 -0.842158 -0.056419
C   -3.265222  1.052315  1.447871
H   -0.001660  2.252951  2.291452
H    0.857158  4.593368  1.996049
H    1.478472  5.354022 -0.316671
H    1.229500  3.745881 -2.217441
H    0.331784  1.570050 -3.018471
H    1.331083  0.523593 -1.999873
H   -0.593246 -1.141198 -3.457130
H    0.531425 -1.447256 -2.119565
H   -1.890424  1.585541 -2.852907
H   -2.624677  0.015335 -2.626232
H   -2.476087 -2.014231 -2.134481
H   -1.180587 -3.183100 -2.123268
H   -2.297182  2.242668 -0.560479
H   -3.802905  1.592089 -1.213219
H   -3.865413 -0.853226 -1.111038
H   -4.518830 -0.820584  0.508399
H   -2.682967 -2.159641  1.393024
H   -3.401728 -2.994513  0.003621
H   -1.174362 -4.233736  0.055032
H    0.309952 -3.274629 -0.174264
H   -0.588649 -3.147980  1.350635
H   -4.294210  1.417396  1.320120
H   -3.220955  0.354866  2.284787
H   -2.612202  1.896119  1.680991
H    4.155192  1.159488  0.930173
H    2.106339  0.297638  1.828642
H    1.801984 -2.136634  1.753128
H    3.983039 -3.006089  0.838048
H    2.712666 -3.384709 -0.315755
H    4.802569 -2.414996 -1.392855
H    3.359239 -1.474671 -1.750182
H    5.376715 -0.841850  0.468627
H    5.320360 -0.011870 -1.078819
H    3.232150  1.078096 -0.556907
61
axQuin_C6H10(TS4/6) 1 5 1 -2801.078057 -2800.6549116 0.5345867 0.477070  
Fe  -0.558536 -0.354382 -0.304156
N   -1.664805 -0.002361  1.775161
C   -0.771071 -0.195386  2.933319
O   -0.096851 -0.448404 -2.118989
N   -2.087796  1.211758 -0.784417
C   -1.246190  2.220825 -1.448061
C   -0.016730  2.533834 -0.621877
N    0.514909  1.503649  0.066865
C    1.640174  1.694317  0.770811
C    2.290500  2.922735  0.824911
C    1.741842  3.994290  0.121133
C    0.570362  3.797214 -0.608685
N   -2.402237 -1.637246 -0.492296
C   -2.714175 -2.096134  0.876605
C   -2.824981 -0.931844  1.858636
Cl   0.818235 -2.067873  0.636294
C   -2.103302  1.408238  1.718051
C   -2.801684  1.749125  0.396106
C   -2.963860  0.477071 -1.724074
C   -3.491686 -0.814091 -1.089448
C   -2.092384 -2.789159 -1.363509
C    3.164491 -2.346663  0.352709
C    3.771446 -1.395576  1.230947
C    4.385075 -0.283951  0.744741
C    4.422277  0.067813 -0.711522
C    3.377705 -0.700066 -1.532758
C    3.333127 -2.177550 -1.126139
H    2.023781  0.823965  1.291923
H    3.197325  3.034775  1.409082
H    2.214739  4.971161  0.144049
H    0.115418  4.610854 -1.164150
H   -1.804581  3.141991 -1.667262
H   -0.901784  1.785780 -2.391312
H   -3.811082  1.094009 -2.058872
H   -2.346785  0.224558 -2.587315
H   -2.902282  2.839163  0.320936
H   -3.818872  1.352997  0.396600
H   -4.234618 -0.588962 -0.321256
H   -4.020601 -1.388425 -1.858223
H   -1.212496  2.026514  1.837546
H   -2.778966  1.647903  2.553860
H   -3.744064 -0.370457  1.677095
H   -2.916430 -1.333519  2.874434
H   -1.899617 -2.758668  1.180497
H   -3.647543 -2.680368  0.902449
H   -2.957743 -3.460528 -1.458937
H   -1.804544 -2.414969 -2.346525
H   -1.251365 -3.343165 -0.941876
H   -1.271313  0.074703  3.874870
H   -0.452180 -1.236825  2.976513
H    0.117992  0.427808  2.814651
H    0.436934 -1.171887 -2.471490
H    3.776409 -1.604823  2.296746
H    4.916844  0.368964  1.434616
H    4.288635  1.150284 -0.832215
H    5.438580 -0.141769 -1.084276
H    2.385815 -0.262572 -1.381530
H    3.601831 -0.611864 -2.600217
H    2.552142 -2.723218 -1.662795
H    4.285641 -2.671978 -1.385686
H    3.019136 -3.354435  0.726314
61
axQuin_C6H10(6) 1 5 0 -2801.0855858 -2800.661124 0.5358023 0.477178  
Fe  -0.554222 -0.284024 -0.343319
N   -1.492283 -0.213295  1.796816
C   -0.497404 -0.375889  2.875610
O   -0.051399 -0.317321 -2.139752
N   -2.224484  1.118288 -0.645483
C   -1.532730  2.238934 -1.301221
C   -0.286039  2.644566 -0.540590
N    0.392975  1.654482  0.073911
C    1.540244  1.946635  0.703729
C    2.065797  3.233704  0.755233
C    1.362135  4.261491  0.129066
C    0.167477  3.962043 -0.523807
N   -2.241630 -1.778624 -0.501744
C   -2.414388 -2.344971  0.848365
C   -2.553110 -1.253994  1.908858
Cl   1.151460 -2.234713  0.489389
C   -2.067880  1.151246  1.860893
C   -2.894082  1.505568  0.615723
C   -3.075468  0.336186 -1.568320
C   -3.438937 -1.029700 -0.974947
C   -1.880974 -2.831722 -1.470303
C    3.060931 -2.239092  0.239886
C    3.664520 -1.273903  1.192198
C    4.269724 -0.151344  0.776280
C    4.334224  0.290935 -0.658818
C    3.351668 -0.476108 -1.551657
C    3.381007 -1.970644 -1.222352
H    2.051586  1.110920  1.170523
H    2.997217  3.422388  1.277926
H    1.733612  5.281228  0.152139
H   -0.407311  4.738396 -1.018401
H   -2.193909  3.106929 -1.437638
H   -1.212050  1.889270 -2.287677
H   -3.997658  0.875368 -1.832474
H   -2.487188  0.184893 -2.475314
H   -3.098008  2.583616  0.627692
H   -3.868379  1.014593  0.658600
H   -4.142805 -0.913331 -0.148021
H   -3.970137 -1.608342 -1.739437
H   -1.233157  1.845727  1.959845
H   -2.697567  1.268369  2.756100
H   -3.530069 -0.773069  1.828096
H   -2.527817 -1.716034  2.902407
H   -1.527613 -2.951391  1.056112
H   -3.287199 -3.015107  0.903887
H   -2.685881 -3.573668 -1.575978
H   -1.679044 -2.363604 -2.434313
H   -0.972252 -3.337046 -1.136389
H   -0.943650 -0.196502  3.864497
H   -0.088213 -1.386153  2.845804
H    0.322141  0.330134  2.724747
H    0.505307 -0.974795 -2.573517
H    3.645891 -1.539372  2.245738
H    4.770824  0.475144  1.512986
H    4.142732  1.369815 -0.717727
H    5.367054  0.156895 -1.015832
H    2.334066 -0.093892 -1.417281
H    3.604415 -0.323024 -2.605614
H    2.708970 -2.544347 -1.866917
H    4.392524 -2.369524 -1.387805
H    3.264565 -3.272476  0.521535
61
axQuin_C6H10(TS4/6iso) 1 5 1 -2801.0772149 -2800.6535517 0.5347343 0.477190  
Fe  -0.366976 -0.380298 -0.083839
N   -2.088133 -0.056772  1.519942
C   -1.559680  0.138325  2.883812
O    0.628070 -0.626903 -1.668769
N   -1.964461  0.656859 -1.251668
C   -1.188451  1.747007 -1.864957
C   -0.364899  2.479973 -0.826738
N    0.124031  1.729469  0.180389
C    0.904624  2.301146  1.108777
C    1.240191  3.650046  1.078472
C    0.735524  4.432976  0.040194
C   -0.081936  3.840965 -0.921533
N   -1.745416 -2.113453 -0.479586
C   -2.343884 -2.450202  0.827389
C   -2.994937 -1.236481  1.485122
Cl   1.080873 -1.479414  1.483465
C   -2.777389  1.171098  1.070090
C   -3.096048  1.145302 -0.430744
C   -2.343678 -0.400596 -2.215727
C   -2.752484 -1.688963 -1.491827
C   -0.946539 -3.246887 -0.986068
C    4.017482 -1.692556 -1.245023
C    3.638404 -2.227063 -0.051843
C    3.478690 -1.406348  1.105438
C    3.808958  0.049906  1.017346
C    3.534293  0.616835 -0.379654
C    4.225081 -0.224783 -1.459342
H    1.261978  1.641262  1.892877
H    1.873744  4.073487  1.849955
H    0.968619  5.491690 -0.016304
H   -0.496397  4.424315 -1.737320
H   -1.830060  2.452969 -2.411372
H   -0.490183  1.288243 -2.572035
H   -3.162472 -0.075740 -2.874938
H   -1.457964 -0.598073 -2.820737
H   -3.391828  2.153890 -0.745745
H   -3.960957  0.506107 -0.618588
H   -3.721996 -1.564652 -1.004817
H   -2.892059 -2.477617 -2.239717
H   -2.118262  2.010549  1.295173
H   -3.710387  1.331589  1.632424
H   -3.911210 -0.965309  0.956360
H   -3.305246 -1.506920  2.501149
H   -1.531651 -2.820257  1.459033
H   -3.089255 -3.255966  0.734962
H   -1.574294 -4.133624 -1.154865
H   -0.469104 -2.946890 -1.919283
H   -0.168367 -3.489178 -0.259115
H   -2.363290  0.378923  3.595211
H   -1.046900 -0.767815  3.208071
H   -0.835800  0.955707  2.881034
H    1.365122 -1.251183 -1.643514
H    3.504853 -3.299534  0.052540
H    3.547969 -1.880333  2.078186
H    3.284336  0.606246  1.798743
H    4.883593  0.135739  1.259184
H    2.459218  0.592891 -0.576108
H    3.862925  1.659231 -0.437290
H    3.860424  0.054889 -2.454946
H    5.311038 -0.032846 -1.477617
H    4.223071 -2.359768 -2.079625
61
axQuin_C6H10(6iso) 1 5 0 -2801.0855858 -2800.661124 0.5358023 0.477178  
Fe  -0.554222 -0.284024 -0.343319
N   -1.492283 -0.213295  1.796816
C   -0.497404 -0.375889  2.875610
O   -0.051399 -0.317321 -2.139752
N   -2.224484  1.118288 -0.645483
C   -1.532730  2.238934 -1.301221
C   -0.286039  2.644566 -0.540590
N    0.392975  1.654482  0.073911
C    1.540244  1.946635  0.703729
C    2.065797  3.233704  0.755233
C    1.362135  4.261491  0.129066
C    0.167477  3.962043 -0.523807
N   -2.241630 -1.778624 -0.501744
C   -2.414388 -2.344971  0.848365
C   -2.553110 -1.253994  1.908858
Cl   1.151460 -2.234713  0.489389
C   -2.067880  1.151246  1.860893
C   -2.894082  1.505568  0.615723
C   -3.075468  0.336186 -1.568320
C   -3.438937 -1.029700 -0.974947
C   -1.880974 -2.831722 -1.470303
C    3.060931 -2.239092  0.239886
C    3.664520 -1.273903  1.192198
C    4.269724 -0.151344  0.776280
C    4.334224  0.290935 -0.658818
C    3.351668 -0.476108 -1.551657
C    3.381007 -1.970644 -1.222352
H    2.051586  1.110920  1.170523
H    2.997217  3.422388  1.277926
H    1.733612  5.281228  0.152139
H   -0.407311  4.738396 -1.018401
H   -2.193909  3.106929 -1.437638
H   -1.212050  1.889270 -2.287677
H   -3.997658  0.875368 -1.832474
H   -2.487188  0.184893 -2.475314
H   -3.098008  2.583616  0.627692
H   -3.868379  1.014593  0.658600
H   -4.142805 -0.913331 -0.148021
H   -3.970137 -1.608342 -1.739437
H   -1.233157  1.845727  1.959845
H   -2.697567  1.268369  2.756100
H   -3.530069 -0.773069  1.828096
H   -2.527817 -1.716034  2.902407
H   -1.527613 -2.951391  1.056112
H   -3.287199 -3.015107  0.903887
H   -2.685881 -3.573668 -1.575978
H   -1.679044 -2.363604 -2.434313
H   -0.972252 -3.337046 -1.136389
H   -0.943650 -0.196502  3.864497
H   -0.088213 -1.386153  2.845804
H    0.322141  0.330134  2.724747
H    0.505307 -0.974795 -2.573517
H    3.645891 -1.539372  2.245738
H    4.770824  0.475144  1.512986
H    4.142732  1.369815 -0.717727
H    5.367054  0.156895 -1.015832
H    2.334066 -0.093892 -1.417281
H    3.604415 -0.323024 -2.605614
H    2.708970 -2.544347 -1.866917
H    4.392524 -2.369524 -1.387805
H    3.264565 -3.272476  0.521535
64
axQuin_C7H12(5) 1 5 0 -2840.4520667 -2840.0194424 0.5678848 0.507248  
Fe  -0.968946 -0.250899  0.467649
N   -0.168581  1.720264  0.343043
C    0.276385  2.099568 -0.871223
C    0.802442  3.366696 -1.098361
C    0.894078  4.260885 -0.031657
C    0.448850  3.859786  1.227658
C   -0.080422  2.581740  1.372320
C    0.240841  1.028576 -1.940067
N   -0.906709  0.122469 -1.753372
C   -2.182806  0.745039 -2.199459
C   -2.996806  1.330255 -1.040080
N   -3.087050  0.397633  0.100653
C   -3.617751  1.091904  1.292667
Cl  -0.961116 -0.598511  2.754503
N   -1.809874 -2.168201 -0.292485
C   -1.130606 -3.331569  0.318788
O    1.086772 -1.264595  0.554112
C    2.448532 -1.003386  0.126983
C    3.383091 -2.108463  0.630957
C    4.699336 -2.205839 -0.157411
C    5.634853 -0.990691 -0.093227
C    5.065772  0.301419 -0.715465
C    4.011809  0.965449  0.138263
C    2.871973  0.389178  0.526842
C   -0.688946 -1.228451 -2.318540
C   -1.718941 -2.226305 -1.775715
C   -3.203364 -2.090863  0.208533
C   -3.906956 -0.804209 -0.215221
H   -0.435336  2.208154  2.328070
H    0.505622  4.522413  2.084107
H    1.305573  5.253815 -0.182575
H    1.143694  3.643161 -2.090830
H    0.244111  1.479355 -2.941907
H    1.158246  0.438942 -1.849433
H   -0.719105 -1.223444 -3.417924
H    0.311432 -1.546105 -2.013273
H   -1.981169  1.539367 -2.927839
H   -2.768012 -0.009215 -2.727631
H   -2.701890 -2.033754 -2.209924
H   -1.438040 -3.233466 -2.102774
H   -2.517768  2.239915 -0.673798
H   -3.994355  1.612811 -1.409896
H   -4.129786 -0.819196 -1.284765
H   -4.876002 -0.748016  0.292921
H   -3.139616 -2.127668  1.299487
H   -3.793027 -2.958677 -0.122750
H   -1.642187 -4.268277  0.057824
H   -0.098576 -3.367584 -0.028847
H   -1.124479 -3.211304  1.403823
H   -4.628615  1.482530  1.109733
H   -3.635316  0.398832  2.134402
H   -2.955975  1.920507  1.553776
H    1.076689 -1.387608  1.523338
H    5.884688  1.006161 -0.888786
H    4.223266  1.971099  0.495999
H    2.192505  0.917042  1.189328
H    2.397782 -1.086968 -0.967519
H    3.587118 -1.947539  1.697726
H    2.849574 -3.062631  0.537725
H    5.243610 -3.084812  0.206238
H    4.459690 -2.413376 -1.211049
H    4.654644  0.063880 -1.709757
H    6.558212 -1.251174 -0.623915
H    5.917514 -0.791824  0.947992
64
axQuin_C7H12(TS4/5) 1 5 1 -2840.3991412 -2839.969765 0.5639143 0.503291  
Fe  -0.547960 -0.339159  0.331279
O    1.205033 -0.349219 -0.426803
C    3.073135 -1.192000  0.844710
C    3.313376  0.040339  1.493153
C    4.049728  1.126305  1.087150
C    4.819762  1.360006 -0.173520
C    4.658482  0.336558 -1.299714
C    5.021044 -1.088035 -0.859062
N   -0.658370  1.814896  0.202978
C   -0.778436  2.298504 -1.051459
C   -0.899887  3.662317 -1.295247
C   -0.876725  4.547455 -0.215612
C   -0.733133  4.041922  1.075395
C   -0.628564  2.664036  1.243167
N   -1.004130 -2.408266 -0.301146
C   -2.136504 -2.809061  0.570237
C   -3.310998 -1.839636  0.468883
N   -2.882493 -0.425448  0.648114
C   -3.453953  0.457212 -0.388006
C   -2.873117  0.171280 -1.775022
N   -1.397655  0.024998 -1.750000
C   -0.910942 -1.170221 -2.474857
C   -1.337820 -2.452688 -1.754377
Cl  -0.088775 -0.599487  2.577537
C   -0.710919  1.264160 -2.153801
C    0.176650 -3.251622 -0.011904
C   -3.275055  0.065495  1.985860
H   -0.515388  2.203698  2.220241
H   -0.707106  4.697015  1.939028
H   -0.970653  5.615841 -0.382965
H   -1.008342  4.024189 -2.312568
H   -1.117061  1.669756 -3.090575
H    0.341220  1.012920 -2.315661
H   -1.268736 -1.192938 -3.514542
H    0.178481 -1.107647 -2.480444
H   -3.166527  0.977681 -2.458094
H   -3.306300 -0.742829 -2.184910
H   -2.409729 -2.623172 -1.870434
H   -0.841854 -3.306643 -2.227956
H   -3.227714  1.483902 -0.094620
H   -4.550311  0.366589 -0.430128
H   -3.813698 -1.944396 -0.495280
H   -4.055148 -2.109989  1.226341
H   -1.753996 -2.813163  1.594086
H   -2.475271 -3.827339  0.328954
H   -0.034072 -4.307914 -0.226841
H    1.012634 -2.908898 -0.621015
H    0.442410 -3.142372  1.041113
H   -4.369265  0.099070  2.088265
H   -2.849479 -0.583096  2.750395
H   -2.870664  1.068380  2.135889
H    4.082453  1.959048  1.788866
H    2.763173  0.159802  2.424316
H    2.366882 -1.832474  1.360459
H    5.847213 -1.046654 -0.137548
H    5.389823 -1.665539 -1.713827
H    5.300903  0.647494 -2.130862
H    3.627175  0.352946 -1.678374
H    5.886553  1.428941  0.098749
H    4.569320  2.367118 -0.540086
H    1.724550  0.428227 -0.176766
C    3.842137 -1.852077 -0.252732
H    3.128178 -2.109168 -1.046839
H    4.195174 -2.819978  0.137587
64
axQuin_C7H12(4) 1 5 0 -2840.4073229 -2839.98196 0.5640917 0.503948  
Fe  -0.767123 -0.395675  0.384240
N   -2.880879  0.701472  0.396556
C   -2.803144  1.707404 -0.682648
C   -2.254040  1.113657 -1.980818
N   -1.060057  0.259434 -1.756353
C   -1.143543 -1.049976 -2.448878
C   -2.230928 -1.924269 -1.817136
N   -2.116632 -1.977336 -0.326653
C   -3.411323 -1.739506  0.359294
C   -3.926974 -0.323655  0.121832
N    0.136974  1.551361  0.319746
C    0.432592  2.312068  1.386030
C    1.088469  3.531924  1.260517
C    1.453683  3.964695 -0.013820
C    1.156918  3.163301 -1.116756
C    0.501981  1.952874 -0.914674
C    0.198742  0.981634 -2.032174
Cl  -0.802594 -0.720554  2.617133
O    0.716345 -1.292568 -0.194790
C   -1.547393 -3.279915  0.105995
C   -3.158369  1.380362  1.681533
C    3.520207  0.723685  0.534753
C    3.235829 -0.236581  1.501774
C    3.349439 -1.625793  1.490961
C    3.903672 -2.540318  0.437841
C    4.724446 -1.906718 -0.688802
C    3.963321 -0.836136 -1.482611
C    4.050759  0.558337 -0.855817
H    0.132995  1.911964  2.349070
H    1.306226  4.123078  2.142866
H    1.962689  4.913743 -0.149431
H    1.429613  3.470457 -2.121021
H    0.165274  1.497168 -3.000704
H    1.003583  0.242083 -2.057743
H   -1.345102 -0.925983 -3.522109
H   -0.173646 -1.531981 -2.325593
H   -2.013505  1.928855 -2.673219
H   -3.019374  0.513827 -2.475647
H   -3.224510 -1.559690 -2.083934
H   -2.155632 -2.934963 -2.230516
H   -2.149632  2.506780 -0.330562
H   -3.788383  2.156254 -0.879029
H   -4.278915 -0.211101 -0.905799
H   -4.800683 -0.153090  0.760154
H   -3.231870 -1.894267  1.426077
H   -4.164830 -2.470317  0.033095
H   -2.223003 -4.100916 -0.166187
H   -0.575447 -3.412076 -0.367607
H   -1.404808 -3.265581  1.187909
H   -4.096942  1.949401  1.628433
H   -3.219343  0.640681  2.478848
H   -2.339994  2.063402  1.915633
H    3.380374  1.757114  0.845044
H    2.834818  0.166807  2.431669
H    3.002028 -2.128983  2.391600
H    5.644854 -1.471702 -0.277312
H    5.039078 -2.710938 -1.363730
H    4.370843 -0.772701 -2.498550
H    2.910915 -1.135577 -1.579329
H    5.107654  0.876682 -0.863300
H    3.541307  1.286727 -1.505838
H    1.472869 -1.347059  0.421744
H    3.066812 -3.101993 -0.012197
H    4.510303 -3.305541  0.942562
64
axQuin_C7H12(TS1/4) 1 5 1 -2840.3684674 -2839.9487647 0.5620417 0.501213  
Fe  -0.783879 -0.372811  0.317230
N    0.360665  1.435258  0.243815
C    0.851818  2.083340  1.311052
C    1.634312  3.226096  1.177228
C    1.915301  3.696577 -0.104687
C    1.419210  3.004215 -1.210454
C    0.647685  1.865619 -1.000002
C    0.126390  0.996115 -2.122204
N   -1.175403  0.405656 -1.752282
C   -2.276671  1.400986 -1.826912
C   -2.615637  1.999378 -0.462445
N   -2.707019  0.961867  0.586783
C   -2.782792  1.618814  1.910765
N   -2.349042 -1.756167 -0.310470
C   -1.905660 -3.134709  0.019410
O    0.454693 -1.342620 -0.309285
Cl  -0.726720 -0.813263  2.557408
C   -3.532953 -1.398115  0.513379
C   -3.892258  0.078156  0.383819
C   -2.598858 -1.619875 -1.777425
C   -1.480541 -0.846474 -2.484262
C    2.730132 -2.446620  0.401987
C    3.607226 -2.503902 -0.845071
C    3.871056 -1.172482 -1.551851
C    4.760465 -0.200708 -0.770697
C    4.078387  0.485701  0.420198
C    3.648922 -0.377411  1.574864
C    3.085169 -1.606492  1.557878
H    0.605803  1.652144  2.275997
H    2.011939  3.730197  2.059638
H    2.517602  4.588602 -0.244847
H    1.629233  3.338888 -2.221026
H    0.061379  1.563436 -3.059617
H    0.832630  0.173491 -2.263475
H   -1.769909 -0.644743 -3.525011
H   -0.568560 -1.443280 -2.479916
H   -2.012639  2.208714 -2.519548
H   -3.153813  0.912116 -2.253322
H   -3.562253 -1.129512 -1.928860
H   -2.685461 -2.611348 -2.232818
H   -1.838140  2.700216 -0.154775
H   -3.553812  2.569047 -0.540199
H   -4.330426  0.283574 -0.595564
H   -4.669999  0.317074  1.116985
H   -3.268358 -1.623353  1.548710
H   -4.397834 -2.018191  0.238239
H   -2.705004 -3.854408 -0.198727
H   -1.016229 -3.366915 -0.565002
H   -1.644557 -3.181154  1.077519
H   -3.647483  2.295062  1.960855
H   -2.855860  0.861293  2.689350
H   -1.869635  2.191363  2.082480
H    4.745527  1.266262  0.805082
H    3.773127  0.076379  2.557365
H    2.763114 -1.999148  2.520675
H    2.464380 -3.457350  0.730516
H    1.679384 -2.006233  0.054535
H    4.569546 -2.960947 -0.571183
H    3.131994 -3.194753 -1.552111
H    4.346008 -1.385247 -2.517320
H    2.908865 -0.688058 -1.777615
H    3.192012  1.020173  0.044043
H    5.108038  0.587603 -1.450321
H    5.658326 -0.727021 -0.422710
64
axQuin_C7H12(RC) 1 5 0 -2840.3803816 -2839.9635256 0.5690484 0.505815  
C   -2.179556  3.433156 -0.812251
C   -1.577270  2.193334 -0.628019
N   -1.920366  1.395449  0.401508
C   -2.829295  1.807389  1.300040
C   -3.463599  3.039829  1.185462
C   -3.136768  3.862039  0.107907
C   -0.454207  1.683619 -1.502548
N   -0.469343  0.208521 -1.568752
C    0.862957 -0.369271 -1.864466
C    0.904704 -1.854712 -1.506523
N    0.361334 -2.112490 -0.137906
C   -0.619603 -3.226772 -0.102334
C   -1.885961 -2.871802 -0.868445
N   -2.420512 -1.523903 -0.474993
C   -3.644274 -1.694903  0.349956
Fe  -0.781612 -0.399955  0.551942
O    0.540701  0.411162  0.994934
Cl  -1.422334 -1.155528  2.577951
C   -2.778401 -0.725154 -1.677653
C   -1.540812 -0.301727 -2.463404
C    1.466756 -2.373703  0.819859
C    4.053559  0.585207  1.793693
C    4.210927  1.992968  1.210488
C    3.466653  2.210627 -0.110925
C    4.094182  1.542848 -1.342449
C    4.177192  0.034731 -1.366221
C    4.475339 -0.815044 -0.373404
C    4.826596 -0.523333  1.065937
H   -3.024995  1.125525  2.121045
H   -4.193728  3.342954  1.927262
H   -3.616766  4.827827 -0.013906
H   -1.895952  4.054256 -1.655632
H   -0.504414  2.128392 -2.504398
H    0.492406  1.985458 -1.045263
H    1.133821 -0.232323 -2.920032
H    1.591408  0.159265 -1.252299
H   -1.821536  0.461914 -3.197396
H   -1.143153 -1.142482 -3.033573
H    0.347565 -2.452378 -2.230594
H    1.946174 -2.184605 -1.556615
H   -3.323814  0.152213 -1.328620
H   -3.455531 -1.295597 -2.328199
H   -1.699262 -2.876271 -1.943830
H   -2.646185 -3.637225 -0.685787
H   -0.855378 -3.402515  0.949109
H   -0.179103 -4.146191 -0.512356
H    1.972177 -3.313210  0.563121
H    2.173768 -1.548385  0.767853
H    1.061014 -2.432264  1.830211
H   -4.436245 -2.167993 -0.244192
H   -3.414529 -2.303634  1.222011
H   -3.987334 -0.718438  0.694622
H    3.543116  1.869355 -2.235011
H    4.051285 -0.406436 -2.356672
H    4.560895 -1.866691 -0.651846
H    4.719063 -1.452807  1.639333
H    5.901740 -0.285640  1.106551
H    2.984536  0.336694  1.828485
H    4.401685  0.594283  2.833751
H    3.828498  2.713605  1.943478
H    5.277296  2.226491  1.076513
H    5.111208  1.944819 -1.474709
H    3.410381  3.287738 -0.314754
H    2.433363  1.858800  0.020015
45
axQuin_C7H12(1) 1 5 0 -2566.305934 -2565.9621569 0.3920174 0.345608  
C    4.506953  0.071809 -0.095195
C    3.660123  1.175624 -0.206660
C    2.290999  0.962883 -0.322581
N    1.771129 -0.279621 -0.301535
C    2.580516 -1.347279 -0.212343
C    3.960568 -1.210826 -0.105227
C    1.297221  2.078162 -0.557258
N   -0.008759  1.747009  0.048768
C   -1.145825  2.447004 -0.594946
C   -2.467581  1.765315 -0.231324
N   -2.406373  0.287476 -0.438824
C   -2.940000 -0.480025  0.715743
C   -2.059129 -0.309724  1.946706
N   -0.604620 -0.523527  1.634485
Fe  -0.335832 -0.367045 -0.578089
Cl  -0.661185 -2.577695 -0.856157
C    0.006876  1.894911  1.528641
C    0.227876  0.556579  2.229253
C   -0.159485 -1.821100  2.206717
O   -0.219699  0.072485 -2.125727
C   -3.119043 -0.097366 -1.684575
H    2.091372 -2.315342 -0.240100
H    4.586728 -2.092868 -0.033419
H    5.579389  0.213438 -0.007157
H    4.054960  2.186282 -0.213956
H    1.682190  3.034499 -0.181970
H    1.146691  2.170202 -1.636886
H   -1.180875  3.506014 -0.306268
H   -0.986966  2.385018 -1.672161
H    0.790603  2.597411  1.833612
H   -0.939028  2.338520  1.842121
H   -2.734301  1.967651  0.807544
H   -3.268380  2.192854 -0.842506
H    1.269144  0.247168  2.136005
H    0.011735  0.659410  3.301523
H   -2.183023  0.686370  2.376016
H   -2.378662 -1.017021  2.717708
H   -2.959646 -1.528597  0.412686
H   -3.969058 -0.171794  0.946920
H   -4.189038  0.126586 -1.592849
H   -2.689677  0.452889 -2.521489
H   -2.974696 -1.162873 -1.865287
H   -0.235032 -1.795975  3.300960
H   -0.772517 -2.625570  1.805331
H    0.877421 -2.005337  1.922461
19
axQuin_C7H12(alkene) 0 1 0 -274.0606446 -273.9850054 0.1761265 0.145766  
C    0.605866  1.566372 -0.166609
C   -0.729352  1.513177 -0.166403
C   -1.564173  0.365877  0.354231
C   -1.261732 -1.000861 -0.287576
C    0.065591 -1.637275  0.144968
C    1.337934 -0.896898 -0.287411
C    1.529778  0.489847  0.354231
H   -2.623743  0.600114  0.200476
H   -1.275401  2.364566 -0.570773
H    1.081993  2.458766 -0.570968
H    2.567170  0.808106  0.200409
H    1.404415  0.388649  1.444172
H    1.349638 -0.790788 -1.380407
H    2.202474 -1.520546 -0.023520
H    0.106713 -2.660068 -0.252755
H    0.069543 -1.737075  1.241221
H   -1.431164  0.274861  1.444162
H   -2.073514 -1.691894 -0.023990
H   -1.281592 -0.896115 -1.380609
64
axQuin_C7H12(TS1/2) 1 5 1 -2840.375787 -2839.9580847 0.5662619 0.507327  
Fe  -0.603418 -0.332555  0.246380
N   -2.597455  0.727273  0.924554
C   -2.730348  1.903118  0.039764
C   -2.511357  1.540644 -1.428529
N   -1.323138  0.670667 -1.628412
C   -1.601444 -0.497825 -2.496629
C   -2.550820 -1.475326 -1.796667
N   -2.109290 -1.783477 -0.404785
C   -3.207074 -1.675219  0.588889
C   -3.712503 -0.242429  0.723857
N    0.359003  1.574872  0.308358
C    0.473995  2.180465 -0.889190
C    1.193600  3.361716 -1.036625
C    1.833768  3.905151  0.077585
C    1.729701  3.257010  1.307724
C    0.976236  2.090448  1.383583
Cl  -0.217950 -1.096413  2.375471
O    0.638382 -1.053439 -0.630842
C   -0.139641  1.440226 -2.056779
C   -2.564208  1.179847  2.332740
C   -1.495843 -3.132277 -0.337175
C    2.507790 -2.165847 -1.271453
C    2.496389 -2.666216 -0.002639
C    3.301252 -2.233667  1.184558
C    3.510132 -0.727635  1.398016
C    4.327146 -0.004419  0.324044
C    3.604915  0.177955 -1.013847
H    4.593068  0.990058  0.705641
H    0.858778  1.531818  2.306443
H    2.218604  3.644570  2.194353
H    2.407620  4.821734 -0.015662
H    1.262388  3.837774 -2.009302
H   -0.380495  2.130538 -2.875670
H    0.604530  0.724513 -2.417607
H   -2.028870 -0.191967 -3.461928
H   -0.644812 -0.989745 -2.672382
H   -2.410952  2.461140 -2.015410
H   -3.386538  1.023005 -1.824067
H   -3.566287 -1.075807 -1.769198
H   -2.603881 -2.397737 -2.384037
H   -1.985254  2.632805  0.360376
H   -3.717658  2.376382  0.151396
H   -4.287568  0.047357 -0.158796
H   -4.411269 -0.194113  1.566114
H   -2.795404 -2.011451  1.542982
H   -4.040698 -2.340577  0.321910
H   -2.240469 -3.905743 -0.566243
H   -0.672871 -3.177776 -1.049478
H   -1.093324 -3.290414  0.664399
H   -3.478133  1.735085  2.586247
H   -2.457010  0.317571  2.989169
H   -1.699130  1.828072  2.484729
H    1.831701 -3.509764  0.170752
H    1.917720 -2.710183 -2.004808
H    4.177316  0.880709 -1.632532
H    2.627338  0.632788 -0.829002
H    5.278915 -0.530994  0.162304
H    4.015092 -0.608451  2.364239
H    2.527513 -0.256400  1.497693
H    4.289226 -2.721174  1.114127
H    2.828067 -2.646563  2.080948
C    3.400282 -1.098164 -1.840414
H    3.009489 -0.820014 -2.826726
H    4.384598 -1.554764 -2.036023
64
axQuin_C7H12(2) 1 5 0 -2840.4018369 -2839.985146 0.566859 0.508757  
Fe  -0.717202 -0.214333  0.438254
N   -2.031479 -1.866397 -0.187676
C   -2.021017 -1.998033 -1.675453
C   -0.855536 -1.233370 -2.308150
N   -0.793743  0.153079 -1.784585
C   -1.944780  0.989287 -2.213255
C   -2.581004  1.755285 -1.052581
N   -2.780209  0.899110  0.134385
C   -3.141440  1.744080  1.293473
N    0.283178  1.674805  0.201750
C    0.795459  1.879737 -1.027206
C    1.622306  2.966572 -1.295236
C    1.943629  3.842793 -0.258628
C    1.424250  3.611928  1.014849
C    0.593236  2.513232  1.204200
Cl  -0.991194 -0.317764  2.693125
O    0.833112 -1.133339  0.196523
C    1.848742 -1.622876  1.108106
C    2.593206 -0.432030  1.599299
C    3.823831  0.187156  1.025598
C    4.086361  0.020631 -0.480528
C    4.428999 -1.402923 -0.933293
C    3.259649 -2.392714 -0.944125
C    2.654202 -2.729624  0.422116
C   -3.371704 -1.522579  0.350801
C   -3.826072 -0.136116 -0.098387
C   -1.529338 -3.109432  0.446967
C    0.499765  0.809269 -2.053997
H   -4.093061 -0.144407 -1.157483
H    0.163266  2.272013  2.170957
H    1.654510  4.267773  1.846889
H    2.591508  4.693711 -0.443908
H    2.015461  3.115519 -2.295570
H    0.541199  1.221282 -3.070807
H    1.278484  0.047584 -1.961965
H   -0.951639 -1.248441 -3.402990
H    0.084140 -1.714262 -2.033815
H   -1.628655  1.703447 -2.982425
H   -2.683364  0.341891 -2.688709
H   -2.974790 -1.645140 -2.071633
H   -1.947275 -3.053556 -1.956928
H   -1.933757  2.579837 -0.748784
H   -3.531366  2.195594 -1.390306
H   -4.743431  0.124833  0.440433
H   -3.285689 -1.548548  1.439664
H   -4.117504 -2.272413  0.050627
H   -2.200386 -3.951711  0.234322
H   -0.532205 -3.321067  0.061272
H   -1.460513 -2.960444  1.525885
H   -4.053830  2.321690  1.088993
H   -3.289740  1.115559  2.170497
H   -2.322476  2.433389  1.507667
H    2.130689  0.081134  2.439281
H    1.323051 -2.065597  1.964414
H    3.606412 -3.328596 -1.399227
H    2.465760 -2.011906 -1.601158
H    5.232060 -1.796286 -0.293857
H    4.846226 -1.353894 -1.947148
H    4.925465  0.678465 -0.738468
H    3.221469  0.392867 -1.044067
H    4.705896 -0.209750  1.562919
H    3.810484  1.258841  1.266630
H    1.981529 -3.589028  0.301394
H    3.444033 -3.054845  1.112948
64
axQuin_C7H12(TS2/3) 1 5 2 -2840.4029484 -2839.9837216 0.566453 0.511086  
C    0.235395  3.638037 -1.083300
C   -0.031368  2.288012 -0.871776
N   -0.492344  1.838819  0.311913
C   -0.680830  2.703121  1.323671
C   -0.423687  4.063505  1.191360
C    0.039897  4.538086 -0.035775
C    0.246437  1.231095 -1.919255
N   -0.653024  0.073487 -1.765828
C   -0.068104 -1.187178 -2.281375
C   -0.840460 -2.402966 -1.758687
N   -1.035279 -2.347837 -0.281541
C   -0.116922 -3.287838  0.400510
Fe  -0.636648 -0.299911  0.471552
O    1.241101 -0.509543  0.333597
C    2.248970 -0.460193  1.359726
C    2.705478  0.887929  0.967157
C    3.751913  1.262160 -0.021728
C    4.113897  0.266613 -1.136819
C    4.742795 -1.051974 -0.674585
C    3.767414 -2.050010 -0.043025
C    3.202420 -1.649606  1.322057
N   -2.921685 -0.183489 -0.037654
C   -3.701671  0.376052  1.086775
Cl  -0.961309 -0.573540  2.713510
C   -3.398845 -1.554385 -0.367816
C   -2.432683 -2.624993  0.130354
C   -3.008278  0.724612 -1.198919
C   -2.012579  0.347294 -2.297332
H   -3.538476 -1.636886 -1.448011
H   -1.034743  2.267091  2.252840
H   -0.586595  4.730785  2.030269
H    0.243601  5.594808 -0.177480
H    0.592662  3.975504 -2.050997
H    0.186335  1.661253 -2.928102
H    1.267487  0.875806 -1.764108
H   -0.047771 -1.206044 -3.380626
H    0.957427 -1.228795 -1.912446
H   -1.976033  1.153831 -3.039183
H   -2.359490 -0.538747 -2.831374
H   -1.813463 -2.480058 -2.247127
H   -0.292560 -3.310914 -2.032760
H   -2.798287  1.731901 -0.835202
H   -4.024300  0.736359 -1.622261
H   -4.384290 -1.731849  0.076935
H   -2.436283 -2.643038  1.223247
H   -2.759456 -3.613228 -0.225148
H   -0.360964 -4.328239  0.146232
H    0.905081 -3.065596  0.096392
H   -0.197010 -3.147833  1.480161
H   -4.755468  0.513883  0.805659
H   -3.631661 -0.290852  1.945343
H   -3.279660  1.340740  1.375232
H    2.129282  1.705186  1.393923
H    1.772972 -0.430985  2.345864
H    4.281434 -3.011170  0.076529
H    2.938175 -2.229252 -0.740541
H    5.560202 -0.839392  0.029147
H    5.209027 -1.529700 -1.544925
H    4.818418  0.780801 -1.800947
H    3.222832  0.049051 -1.740170
H    4.674751  1.472137  0.552578
H    3.479554  2.227065 -0.470228
H    2.660777 -2.503682  1.746753
H    4.023990 -1.436807  2.020206
64
axQuin_C7H12(3) 1 5 0 -2840.4438967 -2840.0211673 0.5694584 0.511685  
C    0.426003  2.156264 -0.937346
N   -0.014128  1.798072  0.284963
C    0.093692  2.670327  1.303088
C    0.647449  3.936108  1.143260
C    1.093087  4.315028 -0.123247
C    0.976264  3.411852 -1.179770
Fe  -0.791097 -0.189185  0.457028
Cl  -0.837852 -0.529853  2.733671
C    0.361605  1.083900 -2.004670
N   -0.761917  0.157861 -1.781760
C   -2.061186  0.733126 -2.219345
C   -2.881463  1.302711 -1.057200
N   -2.937779  0.381048  0.094930
C   -3.715094 -0.854150 -0.198406
C   -2.961240 -2.111366  0.232950
N   -1.573216 -2.137413 -0.285519
C   -0.819711 -3.247883  0.329924
O    1.365081 -0.728788  0.275559
C    2.152211 -1.595850  1.165235
C    3.105743 -2.580311  0.536400
C    3.765646 -2.190260 -0.789530
C    4.726421 -0.996911 -0.732767
C    4.052832  0.374739 -0.622711
C    3.432432  0.714970  0.735110
C    2.299024 -0.138518  1.244498
C   -3.492888  1.077320  1.274543
C   -0.505694 -1.193375 -2.329891
C   -1.500676 -2.212889 -1.767905
H   -0.270015  2.316939  2.263530
H    0.719538  4.607619  1.991622
H    1.521749  5.298552 -0.287600
H    1.311485  3.673597 -2.178398
H    0.322251  1.537232 -3.004626
H    1.284061  0.500312 -1.944457
H   -0.542255 -1.203597 -3.429196
H    0.506234 -1.471093 -2.023709
H   -1.894952  1.527701 -2.956471
H   -2.627673 -0.043943 -2.735165
H   -2.494175 -2.051214 -2.189793
H   -1.198439 -3.216792 -2.087338
H   -2.422590  2.227626 -0.701921
H   -3.889383  1.556178 -1.420544
H   -3.948312 -0.890345 -1.265257
H   -4.680286 -0.827823  0.319221
H   -2.884132 -2.133883  1.323293
H   -3.521778 -3.003547 -0.084411
H   -1.284140 -4.219243  0.108830
H    0.199136 -3.245873 -0.062040
H   -0.780093 -3.100038  1.410733
H   -4.514976  1.433417  1.082443
H   -3.490544  0.399112  2.128085
H   -2.857462  1.930022  1.523461
H    4.796568  1.151400 -0.836534
H    1.760618  0.307672  2.079073
H    1.526885 -2.017733  1.950983
H    3.878658 -2.793815  1.288307
H    2.563240 -3.524822  0.396759
H    4.317517 -3.068970 -1.142555
H    2.988683 -1.996108 -1.541713
H    5.431316 -1.129828  0.100221
H    5.332459 -1.003827 -1.646604
H    3.291707  0.463285 -1.408527
H    3.071931  1.751700  0.708205
H    4.211078  0.690761  1.510898
67
axQuin_C8H14(5) 1 5 0 -2879.7845922 -2879.342164 0.5979743 0.538608  
C    1.561088  3.036159  1.591775
C    0.819129  1.859275  1.578009
N    0.275914  1.365183  0.450602
C    0.464688  2.021424 -0.713285
C    1.184716  3.209888 -0.776020
C    1.741091  3.727422  0.393952
Fe  -1.030470 -0.316930  0.369543
O    0.614494 -1.717232 -0.343886
C    2.025290 -1.353847 -0.238915
C   -0.106354  1.341475 -1.937029
N   -1.383180  0.675688 -1.623830
C   -2.501618  1.650788 -1.521533
C   -2.820320  2.030441 -0.072111
N   -2.907797  0.845100  0.803937
C   -2.944258  1.259641  2.222260
Cl  -0.678302 -1.322747  2.430881
N   -2.533329 -1.706300 -0.525280
C   -2.100236 -3.116650 -0.429992
C   -1.678630 -0.466118 -2.518744
C   -2.797991 -1.339456 -1.943160
C   -3.698065 -1.484467  0.366043
C   -4.081646 -0.010708  0.475509
H    0.642633  1.276291  2.477242
H    1.980981  3.400524  2.522774
H    2.306479  4.653535  0.369097
H    1.309056  3.717775 -1.726946
H   -0.212877  2.055430 -2.765099
H    0.611900  0.577268 -2.250626
H   -1.949806 -0.133794 -3.531493
H   -0.762019 -1.056988 -2.591101
H   -2.261402  2.561562 -2.082653
H   -3.382411  1.222747 -2.002548
H   -3.759400 -0.827557 -2.013085
H   -2.892674 -2.240271 -2.559345
H   -2.027969  2.667542  0.326207
H   -3.751925  2.616581 -0.050616
H   -4.533899  0.340773 -0.454524
H   -4.854762  0.094358  1.244744
H   -3.407670 -1.857662  1.351835
H   -4.569958 -2.065210  0.029668
H   -2.898174 -3.800184 -0.751297
H   -1.224156 -3.266473 -1.063194
H   -1.834672 -3.341699  0.605435
H   -3.818582  1.892548  2.429778
H   -2.969069  0.373239  2.856639
H   -2.035162  1.816830  2.459873
H    0.443789 -2.322812  0.402014
C    2.501926 -0.898257 -1.578944
C    3.419216  0.063680 -1.733288
C    4.040057  0.860159 -0.611877
C    5.201811  0.143462  0.114572
C    4.824138 -1.037280  1.029592
C    4.344089 -2.327721  0.322744
C    2.823409 -2.551385  0.287961
H    5.934035 -0.198980 -0.628080
H    3.280029  1.127802  0.132571
H    2.599536 -3.425721 -0.337086
H    5.716248  0.894266  0.727371
H    4.417615  1.804976 -1.018764
H    2.461399 -2.772126  1.302731
H    3.794564  0.262910 -2.735978
H    2.099994 -0.539799  0.485917
H    2.153184 -1.477498 -2.433220
H    5.720454 -1.279185  1.611718
H    4.078526 -0.709053  1.768422
H    4.779086 -3.197081  0.827383
H    4.734042 -2.345372 -0.700890
67
axQuin_C8H14(TS4/5) 1 5 2 -2879.7245727 -2879.2847168 0.5932817 0.534114  
Fe  -0.766203 -0.324665  0.290595
O    0.893063 -0.145111 -0.619536
C    2.980115 -0.744813  0.471996
C    3.146689  0.503234  1.112376
C    3.881531  1.588650  0.692396
C    4.753439  1.681217 -0.525060
C    6.100511  0.911697 -0.387552
C    6.025986 -0.496021  0.218069
C    5.196257 -1.540610 -0.540971
C    3.689117 -1.222931 -0.755629
N   -1.170276  1.791767  0.149042
C   -1.160301  2.659377  1.174409
C   -1.465415  4.006767  1.005038
C   -1.793841  4.460897 -0.271138
C   -1.796356  3.557674 -1.335860
C   -1.469962  2.227927 -1.092770
C   -1.369673  1.187333 -2.186269
N   -1.847858 -0.120018 -1.702884
C   -3.326135 -0.163149 -1.588295
C   -3.808266  0.084239 -0.157441
N   -3.035969 -0.692965  0.831591
C   -3.295489 -2.154047  0.712108
C   -2.002775 -2.964855  0.712155
N   -1.017917 -2.445400 -0.269119
C    0.283533 -3.126235 -0.085049
Cl  -0.084926 -0.462503  2.486747
C   -1.284896 -1.261390 -2.458686
C   -1.476118 -2.568886 -1.683831
C   -3.365191 -0.221960  2.193826
H   -0.896631  2.239468  2.140447
H   -1.448706  4.677616  1.856698
H   -2.046428  5.503241 -0.438311
H   -2.046376  3.879714 -2.341517
H   -1.912970  1.514098 -3.083361
H   -0.313790  1.071091 -2.447376
H   -1.735571 -1.352819 -3.457662
H   -0.217791 -1.063945 -2.572964
H   -3.783612  0.579845 -2.252794
H   -3.673746 -1.135901 -1.940408
H   -2.523281 -2.876619 -1.695615
H   -0.920305 -3.365041 -2.190204
H   -3.689819  1.138518  0.099059
H   -4.883152 -0.145138 -0.094662
H   -3.868720 -2.345736 -0.197775
H   -3.924884 -2.496569  1.541061
H   -1.528233 -2.894792  1.694172
H   -2.229233 -4.023419  0.517610
H    0.191478 -4.203677 -0.276672
H    1.009630 -2.685790 -0.767754
H    0.625419 -2.968208  0.939235
H   -4.440821 -0.324577  2.396976
H   -2.792674 -0.791553  2.924765
H   -3.081102  0.827569  2.291845
H    2.422288 -1.478617  1.041891
H    1.366444  0.675811 -0.421418
H    3.882433  2.452765  1.354374
H    2.593951  0.611362  2.042920
H    4.219122  1.312987 -1.405640
H    4.981669  2.732997 -0.725992
H    6.559168  0.868362 -1.383739
H    6.773543  1.509816  0.237886
H    7.050920 -0.879630  0.290994
H    5.661762 -0.425698  1.248881
H    5.634962 -1.715912 -1.531826
H    5.273269 -2.489654  0.003292
H    3.200270 -2.134689 -1.114353
H    3.579592 -0.490929 -1.559271
67
axQuin_C8H14(4) 1 5 0 -2879.730436 -2879.2946206 0.5932657 0.532835  
C    2.056905  2.068306 -2.146952
C    1.216668  1.126703 -1.563385
N    0.758504  1.280543 -0.304273
C    1.145463  2.338781  0.425892
C    1.982570  3.321400 -0.092587
C    2.441308  3.184423 -1.401833
C    0.792350 -0.148479 -2.253627
N   -0.586091 -0.504652 -1.858361
C   -0.884063 -1.949263 -2.014077
C   -2.141627 -2.324945 -1.223850
N   -2.099393 -1.810831  0.180277
C   -1.805973 -2.914886  1.129741
Fe  -0.499111 -0.312321  0.387729
Cl  -0.718960  0.253195  2.563811
N   -2.374130  1.027062 -0.242900
C   -2.065887  1.504828 -1.605986
C   -1.592192  0.369901 -2.514597
O    0.817359 -1.578914  0.358312
C   -2.568264  2.187107  0.653543
C   -3.581189  0.153533 -0.224952
C   -3.351359 -1.120973  0.580495
C    2.950903 -1.783868  2.521524
C    3.822739 -2.759724  1.777054
C    5.181346 -2.266248  1.252559
C    5.130312 -1.692909 -0.166008
C    4.162597 -0.518343 -0.328684
C    4.424238  0.627367  0.666827
C    3.612834  0.630838  1.929275
C    2.966745 -0.390712  2.622016
H    0.761092  2.377859  1.439337
H    2.267712  4.168732  0.520695
H    3.092119  3.934931 -1.839312
H    2.403284  1.928531 -3.165509
H    0.889863 -0.056905 -3.343017
H    1.452285 -0.949320 -1.909222
H   -1.015055 -2.221848 -3.070641
H   -0.026657 -2.490914 -1.613867
H   -1.180637  0.796370 -3.436802
H   -2.438634 -0.246909 -2.819918
H   -3.036443 -1.938741 -1.715602
H   -2.242469 -3.414795 -1.216734
H   -1.286891  2.263298 -1.513515
H   -2.940065  1.992013 -2.063870
H   -3.865307 -0.088192 -1.251327
H   -4.432769  0.693230  0.203541
H   -3.245762 -0.874372  1.639607
H   -4.216451 -1.790453  0.472397
H   -2.615711 -3.655722  1.117446
H   -0.862256 -3.378807  0.845972
H   -1.701535 -2.503530  2.135060
H   -3.376965  2.834590  0.286784
H   -2.803031  1.836230  1.657585
H   -1.643822  2.765039  0.704833
H    1.450481 -1.579329  1.107778
H    2.313492 -0.021111  3.411998
H    3.486098  1.618936  2.369461
H    4.235690  1.588391  0.172364
H    5.498771  0.655586  0.915641
H    3.128156 -0.862938 -0.220789
H    4.255899 -0.128854 -1.350862
H    4.849504 -2.492164 -0.865484
H    6.138398 -1.367482 -0.455187
H    2.248883 -2.265286  3.202156
H    3.992814 -3.596359  2.467872
H    3.251746 -3.205219  0.944027
H    5.881488 -3.109256  1.255791
H    5.593937 -1.527688  1.950185
67
axQuin_C8H14(TS1/4) 1 5 1 -2879.6957263 -2879.2643475 0.5907039 0.530603  
Fe  -0.629469 -0.395390  0.165970
N   -2.757574 -0.121429  1.160528
C   -3.479065 -1.417485  1.013701
C   -2.527647 -2.571588  0.714434
N   -1.604209 -2.253220 -0.406804
C   -0.557842 -3.302688 -0.513866
N   -0.395538  1.738548  0.266103
C    0.132596  2.413374  1.299430
C    0.408566  3.774484  1.223776
C    0.121128  4.448176  0.037491
C   -0.425381  3.740527 -1.033998
C   -0.661118  2.377074 -0.890114
C   -1.144676  1.504952 -2.028071
N   -1.921440  0.356033 -1.523496
C   -3.295037  0.743815 -1.113026
C   -3.412864  0.959791  0.395102
Cl   0.280293 -1.007982  2.167867
O    0.640956 -0.601080 -0.965668
C   -1.900297 -0.806829 -2.442995
C   -2.319595 -2.084477 -1.708597
C   -2.689843  0.266293  2.586423
C    2.968061  0.075444 -1.817894
C    3.909566 -1.059867 -1.881650
C    4.164114 -1.954730 -0.901900
C    3.507345 -1.972654  0.441785
C    4.283884 -1.163329  1.504939
C    4.566619  0.288834  1.099030
C    3.322168  1.070626  0.622615
C    3.206623  1.281314 -0.894811
H    0.341970  1.826004  2.187331
H    0.837993  4.288375  2.076315
H    0.318635  5.511490 -0.054682
H   -0.658069  4.235929 -1.971036
H   -1.721044  2.094786 -2.752763
H   -0.262174  1.105523 -2.534780
H   -2.556490 -0.647484 -3.310049
H   -0.873394 -0.913238 -2.791352
H   -3.604322  1.657722 -1.633456
H   -3.984087 -0.037681 -1.437413
H   -3.395489 -2.088108 -1.524709
H   -2.117752 -2.944316 -2.354854
H   -2.926227  1.894377  0.678589
H   -4.475753  1.050803  0.665598
H   -4.228125 -1.323837  0.224471
H   -4.034442 -1.647237  1.929554
H   -1.901105 -2.771100  1.586481
H   -3.103707 -3.481146  0.492909
H   -1.015308 -4.278069 -0.723079
H    0.134541 -3.027141 -1.308183
H   -0.003025 -3.348451  0.424323
H   -3.695020  0.462021  2.985342
H   -2.211619 -0.527639  3.157919
H   -2.083101  1.167929  2.688023
H    1.894257 -0.359375 -1.440471
H    4.123238  1.777127 -1.249178
H    2.754956  0.446406 -2.827302
H    5.232718 -1.664167  1.734005
H    3.414874 -3.007400  0.792546
H    2.388279  1.989090 -1.084404
H    3.684778 -1.178719  2.423594
H    4.391707 -1.219268 -2.846204
H    2.493487 -1.571663  0.365553
H    4.908051 -2.724820 -1.102350
H    3.338396  2.073777  1.067187
H    2.412901  0.589913  0.999177
H    5.007792  0.797424  1.964048
H    5.332774  0.310764  0.314580
67
axQuin_C8H14(RC) 1 5 0 -2879.7076762 -2879.2801369 0.5980737 0.536740  
C    0.855521  3.683979  0.646479
C    1.692736  3.565950 -0.462244
C    1.617530  2.421281 -1.255415
C    0.710818  1.423722 -0.913457
N   -0.120926  1.566027  0.136689
C   -0.045735  2.659408  0.913232
C    0.656498  0.085292 -1.611312
N   -0.711467 -0.471970 -1.565203
C   -1.617567  0.196331 -2.535685
C   -2.457244  1.281157 -1.867958
N   -3.030633  0.817863 -0.575614
C   -3.630543  1.990789  0.112241
Fe  -1.342862 -0.124664  0.544773
O   -0.091041 -0.987924  1.079332
C   -0.740513 -1.950191 -1.662347
C   -2.096693 -2.490213 -1.198919
N   -2.508899 -1.911838  0.115443
C   -2.303172 -2.898064  1.207374
C   -3.912360 -1.425530  0.121279
C   -4.085800 -0.226932 -0.803038
Cl  -2.241829  0.439501  2.535586
H   -0.719831  2.683885  1.762867
H    0.894833  4.551406  1.295464
H    2.401987  4.351039 -0.703957
H    2.269497  2.289577 -2.111439
H    1.018818  0.165808 -2.643715
H    1.323943 -0.598062 -1.074163
H   -0.536156 -2.289619 -2.686717
H    0.048388 -2.324850 -1.009799
H   -1.038776  0.638741 -3.354093
H   -2.259688 -0.559095 -2.991071
H   -2.870252 -2.277775 -1.939284
H   -2.037960 -3.580192 -1.121466
H   -1.841836  2.154251 -1.649725
H   -3.257376  1.604715 -2.547860
H   -4.052534 -0.538364 -1.848764
H   -5.076523  0.209253 -0.644452
H   -4.139393 -1.139221  1.150103
H   -4.604414 -2.227125 -0.171891
H   -2.961483 -3.763810  1.064017
H   -1.260179 -3.213609  1.205081
H   -2.515093 -2.422624  2.165412
H   -4.382033  2.461861 -0.533734
H   -4.085559  1.671870  1.047775
H   -2.847618  2.714986  0.341221
C    2.870098 -2.048201  0.624519
C    3.760978 -2.377074 -0.319292
C    5.194788 -1.924872 -0.311828
C    5.416325 -0.599678 -1.070982
C    4.462820  0.537782 -0.676370
C    4.392115  0.881157  0.829984
C    3.198062  0.311614  1.619290
C    3.161031 -1.214009  1.850048
H    2.262041  0.614710  1.134486
H    4.115621 -1.521528  2.296683
H    5.317402 -0.775702 -2.150752
H    5.837312 -2.695044 -0.754240
H    3.193658  0.792458  2.606193
H    2.387800 -1.417637  2.598015
H    6.452831 -0.279004 -0.905311
H    1.846531 -2.408269  0.534518
H    5.532369 -1.796809  0.722786
H    3.437833 -2.983098 -1.166439
H    4.345930  1.972719  0.934901
H    5.328238  0.581548  1.320644
H    4.774411  1.430820 -1.234024
H    3.456414  0.292164 -1.033790
45
axQuin_C8H14(1) 1 5 0 -2566.305934 -2565.9621569 0.3920174 0.345608  
C    4.506953  0.071809 -0.095195
C    3.660123  1.175624 -0.206660
C    2.290999  0.962883 -0.322581
N    1.771129 -0.279621 -0.301535
C    2.580516 -1.347279 -0.212343
C    3.960568 -1.210826 -0.105227
C    1.297221  2.078162 -0.557258
N   -0.008759  1.747009  0.048768
C   -1.145825  2.447004 -0.594946
C   -2.467581  1.765315 -0.231324
N   -2.406373  0.287476 -0.438824
C   -2.940000 -0.480025  0.715743
C   -2.059129 -0.309724  1.946706
N   -0.604620 -0.523527  1.634485
Fe  -0.335832 -0.367045 -0.578089
Cl  -0.661185 -2.577695 -0.856157
C    0.006876  1.894911  1.528641
C    0.227876  0.556579  2.229253
C   -0.159485 -1.821100  2.206717
O   -0.219699  0.072485 -2.125727
C   -3.119043 -0.097366 -1.684575
H    2.091372 -2.315342 -0.240100
H    4.586728 -2.092868 -0.033419
H    5.579389  0.213438 -0.007157
H    4.054960  2.186282 -0.213956
H    1.682190  3.034499 -0.181970
H    1.146691  2.170202 -1.636886
H   -1.180875  3.506014 -0.306268
H   -0.986966  2.385018 -1.672161
H    0.790603  2.597411  1.833612
H   -0.939028  2.338520  1.842121
H   -2.734301  1.967651  0.807544
H   -3.268380  2.192854 -0.842506
H    1.269144  0.247168  2.136005
H    0.011735  0.659410  3.301523
H   -2.183023  0.686370  2.376016
H   -2.378662 -1.017021  2.717708
H   -2.959646 -1.528597  0.412686
H   -3.969058 -0.171794  0.946920
H   -4.189038  0.126586 -1.592849
H   -2.689677  0.452889 -2.521489
H   -2.974696 -1.162873 -1.865287
H   -0.235032 -1.795975  3.300960
H   -0.772517 -2.625570  1.805331
H    0.877421 -2.005337  1.922461
22
axQuin_C8H14(alkene) 0 1 0 -313.3871934 -313.3011918 0.2053834 0.173923  
C   -1.728230  0.779128 -0.045477
C   -1.651036 -0.699974  0.391569
C    1.862316  0.513323  0.058895
C   -0.741996 -1.563717 -0.450596
C    1.383443 -0.826415  0.659887
C    0.586146 -1.641791 -0.318860
H   -1.960215  0.825255 -1.118601
H   -1.341868 -0.734335  1.444870
H    2.653973  0.318010 -0.677184
H    2.258287 -1.390561  1.006764
H   -2.582661  1.235838  0.472497
H   -2.664288 -1.118803  0.359375
H    2.326576  1.101819  0.862315
H   -1.223080 -2.144711 -1.237011
H    0.778046 -0.616087  1.549390
H    1.147680 -2.276965 -1.003799
C   -0.487401  1.648565  0.233622
H   -0.786559  2.689931  0.059932
H   -0.235931  1.590761  1.302748
C    0.767403  1.351151 -0.620655
H    1.227714  2.300632 -0.922118
H    0.458456  0.857603 -1.549483
67
axQuin_C8H14(TS1/2) 1 5 1 -2879.7010305 -2879.2726036 0.5955241 0.535011  
Fe  -0.920806 -0.409175  0.261188
O    0.379962 -1.129257 -0.571656
N    0.028050  1.518549  0.379944
C    0.223756  2.112607 -0.812474
C    0.962083  3.287168 -0.922656
C    1.524224  3.841775  0.227626
C    1.327088  3.211132  1.455688
C    0.568815  2.045537  1.489783
C   -0.330711  1.377195 -2.012966
N   -1.537314  0.610079 -1.652777
C   -2.733553  1.481381 -1.523815
C   -3.042678  1.842499 -0.071106
N   -2.966399  0.667454  0.819131
C   -3.019781  1.118141  2.226468
N   -2.388718 -1.847983 -0.475632
C   -1.788355 -3.201620 -0.371580
Cl  -0.668937 -1.143868  2.421749
C   -3.543906 -1.736134  0.452007
C   -4.062653 -0.304728  0.549502
C   -2.750402 -1.538208 -1.891000
C   -1.765491 -0.558606 -2.536028
C    2.499172 -1.656264 -0.997183
C    3.009123 -0.428705 -1.695866
C    4.550283 -0.337128 -1.795003
C    5.303680 -0.007854 -0.493162
C    5.347415 -1.125236  0.574739
C    4.361142 -0.976215  1.744388
C    2.881491 -0.774951  1.334872
C    2.441646 -1.812176  0.359063
H    0.387701  1.494485  2.407103
H    1.750196  3.610207  2.370688
H    2.106937  4.755392  0.164362
H    1.098730  3.753628 -1.892922
H   -0.525801  2.073088 -2.839641
H    0.428610  0.662028 -2.338590
H   -2.140091 -0.252998 -3.523328
H   -0.799973 -1.049460 -2.659269
H   -2.595764  2.402982 -2.101397
H   -3.583832  0.966933 -1.974044
H   -3.765829 -1.138916 -1.919795
H   -2.768750 -2.460313 -2.480734
H   -2.316817  2.570362  0.295063
H   -4.033961  2.318494 -0.021278
H   -4.579898 -0.019697 -0.369490
H   -4.815039 -0.257323  1.344422
H   -3.187214 -2.065295  1.430505
H   -4.357139 -2.407018  0.140099
H   -2.522317 -3.969324 -0.649170
H   -0.920081 -3.251150 -1.027581
H   -1.453645 -3.363926  0.654151
H   -3.942663  1.682357  2.422054
H   -2.963985  0.254483  2.887384
H   -2.159531  1.756898  2.435344
H    2.264911 -2.514548 -1.621146
H    4.944074 -1.272823 -2.212957
H    2.597426 -0.414313 -2.712228
H    4.439520 -1.862215  2.386166
H    2.246829 -0.814697  2.225181
H    4.779388  0.444614 -2.530308
H    2.638807  0.469854 -1.189107
H    4.652193 -0.118487  2.364220
H    2.766079  0.220936  0.895520
H    2.110192 -2.767035  0.758340
H    6.332148  0.237642 -0.781726
H    4.892600  0.914399 -0.056987
H    6.354055 -1.169874  1.005605
H    5.191473 -2.095376  0.085703
67
axQuin_C8H14(2) 1 5 0 -2879.7270934 -2879.2993231 0.5960601 0.536154  
C   -0.082199  2.236222 -0.814582
N   -0.393994  1.735570  0.397204
C   -0.178868  2.472820  1.499928
C    0.352296  3.756096  1.436757
C    0.664277  4.287616  0.185265
C    0.439525  3.518979 -0.956413
Fe  -0.897785 -0.353968  0.384401
O    0.768594 -0.832465 -0.190534
C    2.060486 -0.885359  0.464663
C    2.809164 -2.114687 -0.051949
C    4.202639 -2.363168  0.551947
C    5.396793 -1.581688 -0.032463
C    5.536686 -0.103027  0.391761
C    4.995594  0.938698 -0.597217
C    3.516557  0.717520 -1.012242
C    2.656357  0.441588  0.167236
C   -0.259403  1.297495 -1.987525
N   -1.334081  0.319578 -1.729016
C   -2.686589  0.910847 -1.897713
C   -3.326640  1.311666 -0.567073
N   -3.177935  0.261615  0.461566
C   -3.565684  0.806753  1.780595
N   -1.879346 -2.156054 -0.412831
C   -1.040377 -3.328048 -0.061649
Cl  -0.812454 -0.828787  2.600902
C   -3.179004 -2.232113  0.299215
C   -3.988582 -0.947280  0.144470
C   -2.035234 -2.051173 -1.894715
C   -1.155424 -0.944921 -2.482826
H   -0.430486  1.995832  2.441700
H    0.515251  4.321147  2.347584
H    1.075555  5.288348  0.098209
H    0.670994  3.904128 -1.944219
H   -0.440669  1.861689 -2.911944
H    0.672785  0.738758 -2.104502
H   -1.383262 -0.815940 -3.550388
H   -0.106345 -1.224253 -2.378835
H   -2.638205  1.790374 -2.550219
H   -3.317031  0.185655 -2.414894
H   -3.085966 -1.874471 -2.130394
H   -1.772145 -3.003372 -2.366722
H   -2.847327  2.211258 -0.177764
H   -4.386373  1.555480 -0.736727
H   -4.381336 -0.860659 -0.871139
H   -4.863755 -1.000298  0.801207
H   -2.946623 -2.397657  1.354101
H   -3.769962 -3.088342 -0.056234
H   -1.542715 -4.262036 -0.345843
H   -0.085977 -3.245384 -0.580507
H   -0.851358 -3.325353  1.013225
H   -4.604415  1.165580  1.767123
H   -3.450235  0.035534  2.541180
H   -2.905074  1.636647  2.038662
H    1.893200 -0.997045  1.543524
H    4.163405 -2.198463  1.638132
H    2.169521 -2.974508  0.181987
H    5.091075  1.933964 -0.145335
H    3.174619  1.615694 -1.547760
H    4.418835 -3.430397  0.422218
H    2.873321 -2.072033 -1.146551
H    5.608718  0.946853 -1.507405
H    3.464211 -0.115991 -1.720084
H    2.392418  1.269521  0.821425
H    6.300751 -2.110923  0.289779
H    5.386180 -1.661972 -1.129181
H    6.596965  0.123845  0.553152
H    5.050100  0.037099  1.366658
67
axQuin_C8H14(TS2/3) 1 5 2 -2879.7281463 -2879.2987331 0.5959697 0.539513  
Fe  -0.874532 -0.340704  0.394103
O    0.848182 -0.760307 -0.229197
C    2.099720 -0.987914  0.443589
C    2.577229  0.398942  0.276861
C    3.411471  0.861414 -0.856488
C    4.874535  1.104084 -0.386770
C    5.461907 -0.022516  0.475256
C    5.427646 -1.438850 -0.141365
C    4.289745 -2.370428  0.321890
C    2.879426 -2.108881 -0.235111
Cl  -0.671161 -0.816149  2.615993
N   -0.442685  1.770898  0.355451
C   -0.189221  2.267771 -0.870805
C    0.250482  3.577193 -1.047542
C    0.453057  4.379482  0.075315
C    0.202641  3.852706  1.342663
C   -0.248002  2.540631  1.439354
N   -1.363508  0.278016 -1.729768
C   -2.742454  0.810745 -1.873861
C   -3.372144  1.194813 -0.532454
N   -3.156393  0.161742  0.501387
C   -3.534354  0.701337  1.825267
N   -1.778211 -2.209785 -0.375930
C   -0.885993 -3.339690 -0.029854
C   -0.338507  1.296908 -2.022483
C   -1.148182 -0.987860 -2.469895
C   -1.967812 -2.125308 -1.852897
C   -3.056330 -2.329974  0.365604
C   -3.922415 -1.082470  0.213517
H   -0.450006  2.065766  2.394613
H    0.350436  4.443776  2.239542
H    0.798985  5.402039 -0.038497
H    0.433943  3.958139 -2.047123
H   -0.554292  1.833846 -2.956094
H    0.615803  0.776883 -2.140185
H   -1.401353 -0.883550 -3.534804
H   -0.086291 -1.222216 -2.384725
H   -2.744833  1.687568 -2.532197
H   -3.353225  0.057243 -2.374224
H   -3.029317 -1.997478 -2.071710
H   -1.673136 -3.068685 -2.324881
H   -2.923774  2.117948 -0.161369
H   -4.444733  1.391429 -0.682033
H   -4.337897 -1.023830 -0.795084
H   -4.781778 -1.163888  0.888076
H   -2.793628 -2.469461  1.417381
H   -3.621040 -3.214985  0.037770
H   -1.353690 -4.300479 -0.284175
H    0.049429 -3.230069 -0.577881
H   -0.667583 -3.310889  1.039300
H   -4.588958  1.010943  1.838015
H   -3.361188 -0.055644  2.589494
H   -2.906912  1.563951  2.057678
H    4.253335 -2.373339  1.420457
H    2.927057 -1.922112 -1.314977
H    4.910988  2.040652  0.182710
H    3.023825  1.798874 -1.277325
H    4.564785 -3.391353  0.031752
H    2.279744 -3.018722 -0.109933
H    5.492171  1.254100 -1.281017
H    1.919069 -1.238353  1.495276
H    3.410702  0.115773 -1.657173
H    2.214605  1.130544  0.993581
H    6.365973 -1.942270  0.116984
H    5.423666 -1.373270 -1.238989
H    6.501397  0.248541  0.692293
H    4.950757 -0.041032  1.447757
67
axQuin_C8H14(3) 1 5 0 -2879.7707844 -2879.3371679 0.5981068 0.537753  
Fe   0.890248 -0.305648 -0.422455
Cl   0.287522 -0.745651 -2.599410
N    0.465003  1.790632 -0.245286
C    0.424842  2.279221  1.010626
C    0.192417  3.627671  1.265972
C   -0.026938  4.491374  0.192279
C   -0.000179  3.979135 -1.104621
C    0.255518  2.623213 -1.280103
C    0.570552  1.254096  2.115190
N    1.477004  0.162966  1.714836
C    1.202872 -1.104117  2.429386
C    1.882222 -2.286923  1.731825
N    1.582031 -2.305505  0.276032
C    2.784096 -2.504458 -0.567780
C    3.775912 -1.348889 -0.443300
N    3.114417 -0.030833 -0.645650
C    3.433738  0.511548 -1.982799
O   -1.163506 -0.552441  0.359119
C   -2.242992  0.187306 -0.298120
C   -3.103480  1.068140  0.561983
C   -4.426010  1.397320 -0.154112
C   -5.174604  0.182879 -0.731732
C   -5.507061 -0.948677  0.270772
C   -4.619350 -2.205013  0.201992
C   -3.172499 -2.047939  0.706191
C   -2.293777 -1.276371 -0.244827
C    2.905940  0.570605  1.771295
C    3.473756  0.948818  0.399004
C    0.565634 -3.329683 -0.036464
H    0.288191  2.164057 -2.263934
H   -0.167232  4.615510 -1.966575
H   -0.212996  5.546357  0.366845
H    0.178667  3.991876  2.288348
H    0.898180  1.733456  3.047847
H   -0.414722  0.813995  2.295760
H    1.522522 -1.058443  3.480856
H    0.120078 -1.247673  2.410358
H    3.031450  1.421343  2.451835
H    3.482207 -0.248898  2.203798
H    2.962955 -2.249297  1.879065
H    1.547065 -3.216940  2.204934
H    3.068365  1.912570  0.084683
H    4.565184  1.065942  0.483537
H    4.263204 -1.362263  0.534446
H    4.575247 -1.490314 -1.179213
H    2.430390 -2.571316 -1.600345
H    3.290839 -3.450418 -0.323582
H    0.947736 -4.343352  0.149620
H   -0.313240 -3.162765  0.589184
H    0.272331 -3.238490 -1.084026
H    4.508646  0.719039 -2.082742
H    3.121642 -0.201767 -2.746074
H    2.874811  1.436371 -2.141004
H   -4.607224 -2.581932 -0.830067
H   -3.168756 -1.563870  1.688562
H   -4.225840  2.103452 -0.970284
H   -2.564905  1.996750  0.790092
H   -5.090372 -2.990974  0.803525
H   -2.732703 -3.043801  0.847054
H   -5.076204  1.924161  0.554681
H   -1.998902 -1.791908 -1.156890
H   -3.299658  0.571309  1.516614
H   -1.920861  0.614293 -1.245861
H   -6.534856 -1.281060  0.087946
H   -5.504569 -0.556873  1.297842
H   -6.106888  0.560861 -1.165532
H   -4.608897 -0.232907 -1.575918
61
eqQuin_C6H10(5) 1 5 0 -2801.1215821 -2800.7003183 0.5389856 0.480743  
Fe  -0.326092 -0.314686 -0.238774
N   -2.521800 -0.418900 -0.503904
C   -3.240102 -0.467430  0.792404
C   -2.352829 -0.062922  1.977681
N   -1.013859 -0.694420  1.913234
C   -0.110386 -0.055826  2.889730
C   -2.800249  0.814820 -1.259817
C   -2.122217  2.015004 -0.632413
C   -2.672344  3.292309 -0.703366
C   -1.956996  4.368423 -0.179778
C   -0.713984  4.134403  0.406739
C   -0.238805  2.828078  0.450188
N   -0.925037  1.790255 -0.054189
C   -2.680590 -1.645239 -1.316722
C   -1.999899 -2.846398 -0.652617
N   -0.586847 -2.554707 -0.265886
C    0.340819 -3.236052 -1.194971
Cl   0.335287 -0.097835 -2.466153
O    1.671629  0.355299  0.304294
C    2.919801 -0.298180  0.736563
C    3.619649 -0.974468 -0.442551
C    4.387217  0.041565 -1.295950
C    5.446946  0.763115 -0.455840
C    4.913016  1.192644  0.883832
C    3.781403  0.722342  1.421373
C   -0.283701 -2.955926  1.124894
C   -1.090506 -2.162695  2.149414
H    0.721678  2.584766  0.893540
H   -0.124328  4.943330  0.823596
H   -2.365072  5.373065 -0.228637
H   -3.642136  3.439765 -1.167481
H   -3.879517  0.995279 -1.360893
H   -2.382498  0.687956 -2.264197
H   -3.739324 -1.880690 -1.500033
H   -2.203301 -1.450121 -2.279798
H   -4.117169  0.190711  0.769668
H   -3.625883 -1.478042  0.938901
H   -2.559141 -3.164617  0.229731
H   -2.031602 -3.691155 -1.348899
H   -2.198651  1.016614  1.974904
H   -2.864499 -0.318690  2.917678
H   -2.137156 -2.471129  2.125176
H   -0.728967 -2.405664  3.155307
H    0.785826 -2.778586  1.278991
H   -0.459808 -4.031812  1.281644
H    0.217750 -4.327258 -1.145796
H    0.160336 -2.883225 -2.210238
H    1.369048 -2.982858 -0.931447
H   -0.503906 -0.133602  3.913074
H    0.867307 -0.539167  2.851512
H    0.017938  0.996790  2.633750
H    5.500530  1.920469  1.440572
H    3.438448  1.081374  2.389441
H    2.570211 -1.049177  1.452610
H    4.318852 -1.718979 -0.040540
H    2.881679 -1.505369 -1.051038
H    4.848313 -0.460805 -2.151487
H    3.687356  0.775239 -1.721120
H    6.315287  0.105578 -0.295271
H    5.836690  1.635723 -0.994010
H    1.886527  0.865927 -0.498381
61
eqQuin_C6H10(TS4/5) 1 5 1 -2801.0745672 -2800.6553522 0.5347759 0.476637  
C    0.135233  2.666379  0.524283
C   -0.128578  4.030400  0.488676
C   -1.298861  4.462808 -0.134929
C   -2.156953  3.519491 -0.698138
C   -1.817617  2.170620 -0.633142
N   -0.688570  1.758570 -0.023202
C   -2.650858  1.090219 -1.285926
N   -2.546481 -0.175353 -0.537680
C   -2.839870 -1.367234 -1.365910
C   -2.326721 -2.644049 -0.691674
N   -0.908909 -2.514501 -0.243284
C   -0.704252 -2.947406  1.159712
C   -1.457996 -2.069856  2.153883
N   -1.208132 -0.619359  1.931812
Fe  -0.295756 -0.363942 -0.182072
Cl   0.203241 -0.215617 -2.465721
C   -3.329606 -0.140853  0.723672
C   -2.462669  0.158959  1.951277
C   -0.260664 -0.099702  2.938367
O    1.445946 -0.530789  0.520181
C   -0.016297 -3.288912 -1.135427
H    1.024591  2.268249  1.000203
H    0.563144  4.731876  0.941523
H   -1.542913  5.519523 -0.178798
H   -3.076689  3.823043 -1.187423
H   -3.694382  1.418551 -1.387720
H   -2.245644  0.921381 -2.288498
H   -3.916110 -1.467037 -1.568605
H   -2.321676 -1.229615 -2.316455
H   -4.127156  0.608826  0.657292
H   -3.830334 -1.102928  0.845800
H   -2.950885 -2.905606  0.165275
H   -2.421915 -3.474420 -1.398837
H   -2.188133  1.214588  1.967999
H   -3.043765 -0.041062  2.864182
H   -2.531460 -2.260131  2.091527
H   -1.161642 -2.353595  3.170297
H    0.368631 -2.878403  1.353477
H   -1.006101 -3.996701  1.297329
H   -0.239361 -4.362896 -1.075137
H   -0.134808 -2.935401 -2.159041
H    1.022131 -3.125226 -0.839697
H   -0.663223 -0.204103  3.955773
H    0.683524 -0.635468  2.846848
H   -0.069962  0.956984  2.741066
C    3.111212  0.892812 -0.468042
C    3.677199 -0.044287 -1.356671
C    4.826028 -0.724277 -1.036287
C    5.541481 -0.524312  0.266006
C    4.627974  0.076356  1.344968
C    3.819167  1.260020  0.795916
H    5.265129 -1.403963 -1.762655
H    3.180010 -0.214953 -2.307141
H    2.294759  1.507609 -0.825906
H    4.494650  2.105283  0.576450
H    3.109062  1.621653  1.547223
H    5.218251  0.386201  2.212804
H    3.919907 -0.687616  1.686331
H    6.404816  0.138858  0.087354
H    5.973106 -1.472859  0.608495
H    2.051959 -1.104898  0.031115
61
eqQuin_C6H10(4) 1 5 0 -2801.0806341 -2800.6653356 0.5347781 0.474313  
C   -1.519918  2.593800  0.629246
C   -2.479089  3.599514  0.641389
C   -3.697523  3.364934  0.004125
C   -3.913144  2.141314 -0.630205
C   -2.902982  1.185117 -0.611621
N   -1.737311  1.414124  0.024703
C   -2.997514 -0.130076 -1.352715
N   -2.215005 -1.172016 -0.659755
C   -1.754554 -2.259665 -1.554356
C   -0.635397 -3.067784 -0.888262
N    0.434979 -2.190962 -0.321822
C    0.792513 -2.541754  1.078736
C   -0.365210 -2.317077  2.045290
N   -0.968944 -0.963219  1.890549
Fe  -0.239276 -0.099181 -0.132763
Cl   0.145985  0.458784 -2.324139
C   -2.927245 -1.682304  0.540616
C   -2.443529 -1.023893  1.833016
C   -0.538522 -0.076524  2.993699
O    1.164980  0.619630  0.756717
C    1.658343 -2.256299 -1.162241
H   -0.549053  2.706229  1.100224
H   -2.273552  4.540950  1.138123
H   -4.471495  4.125873 -0.001323
H   -4.848216  1.932408 -1.139469
H   -4.045673 -0.429207 -1.483970
H   -2.559073  0.017075 -2.344648
H   -2.577642 -2.932863 -1.833096
H   -1.373244 -1.789921 -2.462292
H   -4.007349 -1.523951  0.439497
H   -2.785109 -2.762727  0.593456
H   -1.036299 -3.699158 -0.093273
H   -0.203084 -3.747868 -1.628514
H   -2.811162  0.001413  1.893718
H   -2.852703 -1.569410  2.696187
H   -1.140692 -3.072417  1.901142
H   -0.000074 -2.450841  3.069433
H    1.629068 -1.895271  1.351697
H    1.129528 -3.586289  1.140811
H    2.093007 -3.263591 -1.121220
H    1.401402 -2.001098 -2.189522
H    2.386506 -1.526945 -0.803024
H   -0.885867 -0.461957  3.961998
H    0.546971  0.005931  2.981202
H   -0.954557  0.919873  2.836083
C    3.493613  2.104389 -0.512678
C    4.222448  2.218007  0.797659
C    4.623603  0.833885  1.334150
C    5.349820  0.003688  0.263021
C    4.599692  0.000166 -1.038114
C    3.718977  1.023808 -1.364679
H    3.189660  0.988733 -2.313463
H    2.867184  2.928108 -0.846015
H    4.798995 -0.790150 -1.757337
H    3.607853  2.749067  1.534884
H    5.123572  2.838157  0.657475
H    5.509855 -1.022875  0.616858
H    6.359057  0.416323  0.096314
H    3.711190  0.304686  1.638110
H    5.251190  0.937629  2.225292
H    1.887046  1.041447  0.240973
61
eqQuin_C6H10(TS1/4) 1 5 1 -2801.0460192 -2800.6360783 0.5323321 0.475006  
C    1.582564  1.726514  0.556918
C    2.180052  2.981072  0.574930
C    1.481200  4.060369  0.034634
C    0.215641  3.848692 -0.512659
C   -0.314805  2.562331 -0.508757
N    0.361664  1.530366  0.034606
C   -1.626200  2.213979 -1.178122
N   -2.254815  1.049852 -0.519632
C   -3.152509  0.276304 -1.412734
C   -3.435696 -1.110795 -0.823875
N   -2.188506 -1.803472 -0.368608
C   -2.307555 -2.359041  1.004560
C   -2.470402 -1.263527  2.052872
N   -1.447764 -0.190359  1.901155
Fe  -0.532349 -0.395011 -0.195834
Cl  -0.036262 -0.359614 -2.462070
C   -2.919989  1.440877  0.752424
C   -2.049571  1.156963  1.974888
C   -0.390660 -0.333999  2.923897
O    0.634827 -1.448720  0.426859
C   -1.819651 -2.895902 -1.306585
H    2.081323  0.846265  0.949493
H    3.168332  3.103384  1.003820
H    1.914946  5.055386  0.036750
H   -0.349742  4.666957 -0.946461
H   -2.298939  3.081198 -1.194459
H   -1.401871  1.935846 -2.212035
H   -4.101545  0.802661 -1.586703
H   -2.636724  0.167120 -2.367215
H   -3.181068  2.505224  0.734674
H   -3.864563  0.899784  0.828198
H   -4.127440 -1.040276  0.017511
H   -3.939098 -1.718599 -1.581936
H   -1.229852  1.874788  2.030815
H   -2.649795  1.273919  2.889209
H   -3.465379 -0.818687  1.991370
H   -2.399609 -1.712148  3.049720
H   -1.386703 -2.914570  1.191173
H   -3.152514 -3.059157  1.066958
H   -2.576205 -3.690539 -1.278570
H   -1.734867 -2.490443 -2.313560
H   -0.847265 -3.296035 -1.016841
H   -0.805436 -0.210490  3.933574
H    0.071218 -1.314853  2.822387
H    0.377446  0.423074  2.757811
C    3.082568 -2.280085  0.627182
C    3.509697 -2.272733 -0.836438
C    3.654219 -0.836850 -1.351946
C    4.653478 -0.034689 -0.505301
C    4.489604 -0.273787  0.969385
C    3.773003 -1.301235  1.478943
H    1.921441 -1.945861  0.618728
H    3.698639 -1.420002  2.558413
H    5.019018  0.393431  1.648600
H    4.562759  1.039352 -0.719729
H    5.688361 -0.294025 -0.780662
H    2.669876 -0.357701 -1.322201
H    3.966234 -0.836767 -2.400985
H    2.784193 -2.823080 -1.443792
H    4.469474 -2.803682 -0.923722
H    3.030284 -3.279430  1.073759
61
eqQuin_C6H10(RC) 1 5 1 -2801.0541581 -2800.647591 0.5401951 0.483792  
Fe  -0.472104 -0.256122 -0.464860
O    0.914332  0.478358 -0.821137
N   -1.745162  1.422357 -0.192944
C   -1.348540  2.702736 -0.262370
C   -2.254614  3.753502 -0.176820
C   -3.607890  3.456080 -0.017097
C   -4.015319  2.122254  0.036441
C   -3.054932  1.122613 -0.068581
C   -3.391183 -0.348106 -0.150978
N   -2.264054 -1.159658  0.377327
C   -2.254650 -1.137254  1.876060
C   -1.245618 -0.140016  2.435988
N    0.047647 -0.257930  1.729421
C    0.923846  0.892616  2.041526
N    0.252356 -2.321091 -0.257879
C    0.895021 -2.782210 -1.516282
Cl  -1.251393 -0.533668 -2.594322
C   -2.248940 -2.553153 -0.153908
C   -0.892156 -3.212556  0.115511
C    1.281238 -2.223763  0.806795
C    0.745290 -1.536473  2.055985
C    4.194680  0.060374 -1.361562
C    4.373942 -0.492319  0.030479
C    4.466403  0.273199  1.125861
C    4.393341  1.779959  1.091120
C    3.854101  2.302293 -0.248779
C    4.505609  1.562850 -1.423112
H   -0.284214  2.858392 -0.401926
H   -1.904995  4.777820 -0.237732
H   -4.341022  4.252795  0.058502
H   -5.062772  1.861259  0.145645
H   -4.325548 -0.577495  0.374528
H   -3.517479 -0.600995 -1.207392
H   -3.054325 -3.152176  0.290939
H   -2.418370 -2.484449 -1.228590
H   -3.254945 -0.898317  2.251240
H   -2.028514 -2.143415  2.230354
H   -0.796970 -3.490266  1.167196
H   -0.836148 -4.146018 -0.452790
H   -1.600868  0.882056  2.298735
H   -1.122597 -0.303560  3.516013
H    0.057714 -2.188835  2.597668
H    1.582015 -1.337800  2.733461
H    2.107845 -1.638734  0.400121
H    1.663743 -3.220074  1.069163
H    1.373243 -3.757319 -1.358922
H    0.143567 -2.854267 -2.300791
H    1.641262 -2.048551 -1.822840
H    1.125578  0.939451  3.119721
H    1.857370  0.780927  1.492974
H    0.437667  1.816501  1.726336
H    3.160106 -0.111545 -1.694392
H    4.837274 -0.490761 -2.060069
H    4.468179 -1.574260  0.128797
H    4.162267  1.977482 -2.377017
H    5.593098  1.709014 -1.383148
H    4.645720 -0.193281  2.094630
H    2.768644  2.142818 -0.295855
H    4.027164  3.381641 -0.326490
H    3.778018  2.147946  1.924932
H    5.398729  2.187180  1.276784
45
eqQuin_C6H10(1) 1 5 0 -2566.3047444 -2565.9609625 0.3920634 0.345452  
C   -3.985229  0.529268 -1.104463
C   -4.483531  0.037575  0.101776
C   -3.598903 -0.480116  1.049275
C   -2.238427 -0.488354  0.763724
N   -1.764628  0.018366 -0.394445
C   -2.611654  0.501746 -1.316863
C   -1.205932 -1.136536  1.657103
N    0.111390 -0.470596  1.479550
C    0.144656  0.835234  2.214199
C   -0.114383  2.025562  1.296538
N    0.674853  1.904024  0.052076
C    0.201735  2.870670 -0.962570
Fe   0.326622 -0.213865 -0.667806
O    0.504865  0.261683 -2.195003
C    1.263286 -1.341446  1.853938
C    2.571506 -0.756127  1.309924
N    2.448776 -0.354834 -0.128230
C    3.144968 -1.327206 -1.012219
C    2.966755  1.009800 -0.397342
C    2.135222  2.081695  0.299264
Cl   0.056277 -2.449341 -1.029675
H   -2.155966  0.855318 -2.235597
H   -4.644563  0.924171 -1.868995
H   -5.550119  0.049852  0.302211
H   -3.959830 -0.882444  1.990049
H   -1.517675 -1.123414  2.707850
H   -1.099229 -2.178257  1.341186
H    1.327820 -1.462468  2.943132
H    1.081896 -2.317610  1.403756
H   -0.593848  0.827159  3.022186
H    1.119633  0.931251  2.692697
H    2.882788  0.111251  1.895393
H    3.365200 -1.501156  1.420600
H   -1.166547  2.066771  1.012612
H    0.120589  2.959701  1.826452
H    2.316818  2.069726  1.375613
H    2.455174  3.067705 -0.053347
H    2.922721  1.148081 -1.479594
H    4.016573  1.096793 -0.085022
H    4.228304 -1.279374 -0.844878
H    2.776975 -2.330449 -0.804482
H    2.915790 -1.089013 -2.051473
H    0.335577  3.900611 -0.607412
H    0.756642  2.717099 -1.887814
H   -0.855681  2.695204 -1.164035
16
eqQuin_C6H10(alkene) 0 1 0 -234.7365642 -234.67167 0.1471095 0.118474  
C    0.696479 -1.188810 -0.322929
C   -0.694457 -1.189928  0.322583
C   -1.496910  0.045204 -0.111258
C   -0.666712  1.303402 -0.058099
C    0.664628  1.304399  0.057967
C    1.496759  0.047483  0.111684
H   -1.200794  2.251072 -0.114948
H    1.197219  2.252968  0.113924
H    2.386042  0.164756 -0.522494
H    1.881429 -0.094124  1.134168
H    0.583782 -1.179309 -1.415771
H    1.244113 -2.103824 -0.067787
H   -1.240799 -2.105684  0.067254
H   -0.581559 -1.180641  1.415399
H   -1.882480 -0.096808 -1.133338
H   -2.385679  0.161089  0.523903
61
eqQuin_C6H10(TS1/2) 1 5 1 -2801.0469884 -2800.6387768 0.5369477 0.480305  
Fe  -0.125406 -0.183379 -0.190630
N   -1.533868  1.436877 -0.024000
C   -1.206335  2.645166  0.459375
C   -2.102377  3.707099  0.463581
C   -3.381073  3.498180 -0.053696
C   -3.715090  2.243072 -0.561182
C   -2.760032  1.230545 -0.541735
C   -2.993236 -0.130873 -1.156378
N   -2.207672 -1.161145 -0.452576
C   -2.822077 -1.527634  0.848046
C   -2.165892 -0.811225  2.028740
N   -0.690893 -0.852806  1.941048
C   -0.101873  0.070802  2.933253
N    0.401733 -2.327179 -0.292030
C    1.517254 -2.532337 -1.247668
Cl   0.042151  0.179112 -2.494886
O    1.325119  0.494628  0.429270
C    2.819818  2.053626  0.396421
C    2.819658  1.696691 -0.927602
C    3.780825  0.706124 -1.498073
C    4.560633 -0.053526 -0.416309
C    5.053553  0.907525  0.670340
C    3.871588  1.599003  1.367266
C   -1.903685 -2.339387 -1.294677
C   -0.772826 -3.168598 -0.677891
C    0.879435 -2.602557  1.086864
C   -0.161851 -2.231610  2.138019
H   -0.196131  2.734473  0.842904
H   -1.804987  4.670485  0.862269
H   -4.109894  4.302468 -0.062631
H   -4.699991  2.051086 -0.974140
H   -4.064533 -0.372992 -1.170024
H   -2.638856 -0.087434 -2.190945
H   -2.788022 -2.976889 -1.438985
H   -1.587267 -1.963036 -2.268617
H   -3.894687 -1.299602  0.843758
H   -2.745177 -2.608754  0.975726
H   -1.127031 -3.711041  0.200822
H   -0.460800 -3.930222 -1.399325
H   -2.456445  0.240172  2.039151
H   -2.518709 -1.258249  2.970040
H   -0.993364 -2.938448  2.116873
H    0.289101 -2.323747  3.132198
H    1.777162 -1.996999  1.228343
H    1.156157 -3.660728  1.200285
H    1.893605 -3.561746 -1.182222
H    1.167795 -2.322428 -2.257656
H    2.319023 -1.833226 -1.011756
H   -0.386978 -0.218528  3.954328
H    0.981584  0.064583  2.826168
H   -0.456507  1.083907  2.737284
H    2.083536  2.125392 -1.600803
H    2.122830  2.814633  0.734281
H    4.218675  2.462008  1.949948
H    3.399127  0.918544  2.088854
H    5.699791  1.667487  0.212098
H    5.664358  0.379779  1.410160
H    5.399627 -0.592491 -0.868369
H    3.904585 -0.802679  0.044968
H    4.479538  1.251111 -2.153798
H    3.232346  0.028296 -2.163158
61
eqQuin_C6H10(2) 1 5 0 -2801.0684917 -2800.6617513 0.537736 0.480715  
C   -1.172204  2.659740  0.204286
C   -2.089210  3.702844  0.249030
C   -3.428969  3.421943 -0.018838
C   -3.802992  2.114680 -0.329208
C   -2.826604  1.123954 -0.366395
N   -1.537640  1.401021 -0.087548
C   -3.116436 -0.298883 -0.789383
N   -2.195506 -1.237693 -0.119773
C   -1.996932 -2.499254 -0.869521
C   -0.759176 -3.244075 -0.358927
N    0.437951 -2.353270 -0.266269
C    1.144520 -2.467211  1.035831
C    0.278013 -2.000056  2.200783
N   -0.317208 -0.657883  1.946873
Fe  -0.146235 -0.219520 -0.322338
Cl  -0.312079 -0.078501 -2.615029
C   -2.580329 -1.464897  1.297314
C   -1.757621 -0.622070  2.273516
C    0.402103  0.378246  2.717535
O    1.434224  0.593826 -0.014846
C    1.389878 -2.650724 -1.365077
H   -0.116250  2.811405  0.399618
H   -1.759240  4.707519  0.488055
H   -4.174224  4.210421  0.012085
H   -4.836294  1.865613 -0.547495
H   -4.167236 -0.554995 -0.599189
H   -2.939924 -0.364811 -1.867500
H   -2.875234 -3.156808 -0.799120
H   -1.852941 -2.230169 -1.917133
H   -3.643894 -1.243255  1.443705
H   -2.460933 -2.525792  1.523463
H   -0.952720 -3.685704  0.620372
H   -0.548736 -4.080585 -1.032626
H   -2.071249  0.421669  2.225511
H   -1.940934 -0.971646  3.300359
H   -0.523347 -2.716260  2.392738
H    0.888030 -1.976812  3.110542
H    2.033460 -1.836509  0.961477
H    1.473981 -3.501401  1.211077
H    1.808704 -3.658658 -1.246271
H    0.873710 -2.569342 -2.320765
H    2.193089 -1.913445 -1.348946
H    0.299696  0.205424  3.797732
H    1.452914  0.370770  2.432804
H   -0.007942  1.359479  2.472885
C    2.316802  1.431223 -0.809703
C    3.300885  0.499616 -1.414560
C    4.421926 -0.050045 -0.595720
C    4.439649  0.535860  0.823836
C    4.285038  2.059798  0.758486
C    2.949988  2.494001  0.107702
H    3.097855  0.096118 -2.402541
H    1.710457  1.909330 -1.586631
H    3.105549  3.410642 -0.472240
H    2.208381  2.733265  0.880494
H    5.121345  2.460067  0.171500
H    4.374782  2.499722  1.757359
H    5.374327  0.268175  1.327693
H    3.619987  0.103510  1.411544
H    5.377208  0.182699 -1.097391
H    4.388140 -1.151564 -0.567020
61
eqQuin_C6H10(TS2/3) 1 5 1 -2801.0660889 -2800.6592258 0.5372954 0.480404  
Fe  -0.243494 -0.315305 -0.355611
N   -1.004052  1.674580 -0.092949
C   -0.231984  2.736318  0.190460
C   -0.749151  4.023972  0.267336
C   -2.113296  4.207828  0.042456
C   -2.910356  3.102699 -0.255421
C   -2.320856  1.844379 -0.325624
C   -3.083647  0.600668 -0.724331
N   -2.510192 -0.588166 -0.064941
C   -2.898012 -0.660187  1.367742
C   -1.808935 -0.130403  2.303140
N   -0.476117 -0.645557  1.929897
C    0.580850  0.094102  2.652278
N   -0.403581 -2.518918 -0.271172
C    0.362592 -3.129160 -1.386735
Cl  -0.446622 -0.166443 -2.637093
O    1.524768 -0.084713 -0.112028
C    2.689459 -0.016519 -0.964377
C    3.190138  1.428068 -1.016362
C    3.738372  1.836709  0.353118
C    4.988438  1.018374  0.737515
C    5.005864 -0.433219  0.170313
C    3.708277 -0.925496 -0.377916
C   -2.772838 -1.850906 -0.793039
C   -1.831513 -2.961989 -0.314056
C    0.265391 -2.849354  1.014288
C   -0.355087 -2.107265  2.192358
H    0.818676  2.524800  0.352747
H   -0.096891  4.858518  0.498593
H   -2.552725  5.198672  0.099036
H   -3.974312  3.213461 -0.437381
H   -4.153185  0.712912 -0.502544
H   -2.971619  0.473668 -1.805500
H   -3.815403 -2.178815 -0.674282
H   -2.593999 -1.654699 -1.851193
H   -3.822570 -0.097008  1.541099
H   -3.128689 -1.698718  1.610834
H   -2.124835 -3.315775  0.676230
H   -1.933221 -3.820771 -0.984779
H   -1.761821  0.958103  2.248957
H   -2.061600 -0.394611  3.340822
H   -1.342448 -2.511638  2.422985
H    0.258690 -2.280812  3.083119
H    1.310842 -2.552477  0.904104
H    0.233977 -3.932337  1.200909
H    0.424689 -4.217727 -1.258825
H   -0.121881 -2.889936 -2.332237
H    1.368951 -2.708231 -1.403851
H    0.476986 -0.035024  3.738398
H    1.554757 -0.261179  2.318713
H    0.507284  1.155935  2.411605
H    3.515253 -1.995887 -0.399759
H    2.383368 -0.340466 -1.969570
H    3.974034  1.501990 -1.781777
H    2.369424  2.077490 -1.340658
H    3.977780  2.905520  0.373615
H    2.948228  1.673801  1.097411
H    5.883182  1.539215  0.381257
H    5.072924  0.983325  1.828836
H    5.752352 -0.478245 -0.643668
H    5.384451 -1.133185  0.924746
61
eqQuin_C6H10(3) 1 5 0 -2801.1070079 -2800.6947472 0.539474 0.482176  
C   -0.918525  2.771265  0.242400
C   -1.743811  3.890048  0.257851
C   -3.090976  3.721545 -0.059407
C   -3.554660  2.448047 -0.384583
C   -2.659354  1.381146 -0.392985
N   -1.359172  1.543769 -0.072792
C   -3.078506 -0.008238 -0.827600
N   -2.311284 -1.047383 -0.119836
C   -2.246359 -2.331128 -0.853391
C   -1.131009 -3.230763 -0.309619
N    0.177259 -2.519463 -0.226733
C    0.850841 -2.694327  1.077303
C    0.052465 -2.086108  2.227386
N   -0.362933 -0.686039  1.940689
Fe  -0.226522 -0.315048 -0.337633
Cl  -0.161476 -0.059642 -2.653375
C   -2.724638 -1.192376  1.297187
C   -1.787704 -0.458290  2.266184
C    0.487735  0.265976  2.679525
O    1.814206  0.322554 -0.091707
C    1.067383 -2.967572 -1.318702
H    0.134853  2.849665  0.492018
H   -1.340892  4.862931  0.516514
H   -3.771046  4.567449 -0.051616
H   -4.597086  2.281368 -0.636010
H   -4.161412 -0.138972 -0.693932
H   -2.854776 -0.099003 -1.895766
H   -3.202769 -2.873153 -0.814826
H   -2.033924 -2.088275 -1.896955
H   -3.744285 -0.814386  1.439454
H   -2.760545 -2.255685  1.541603
H   -1.395839 -3.619627  0.675771
H   -1.043243 -4.105287 -0.963213
H   -1.962048  0.616654  2.206472
H   -2.014493 -0.770552  3.296800
H   -0.836057 -2.686200  2.433434
H    0.657702 -2.124047  3.140720
H    1.818242 -2.189427  0.999523
H    1.048482 -3.755982  1.292906
H    1.283831 -4.042292 -1.237958
H    0.597531 -2.751153 -2.278218
H    2.007322 -2.415087 -1.271163
H    0.377311  0.146067  3.766763
H    1.529597  0.109209  2.399136
H    0.210386  1.286666  2.408020
C    2.884676  0.217912 -1.101932
C    2.372056  1.535256 -0.697289
C    3.151177  2.416276  0.245286
C    4.193316  1.634775  1.058040
C    5.045218  0.752500  0.139142
C    4.203083 -0.314834 -0.580232
H    4.764152 -0.735914 -1.421618
H    2.504520 -0.182808 -2.037756
H    1.668228  2.017323 -1.373655
H    3.650912  3.179192 -0.366671
H    2.459286  2.954272  0.907061
H    4.827898  2.339892  1.604120
H    3.689199  1.014024  1.809437
H    5.532404  1.390145 -0.610130
H    5.846758  0.267011  0.704909
H    3.989285 -1.152136  0.097634
61
eqQuin_C6H10(TS4/6) 1 5 1 -2801.0803719 -2800.6572917 0.5343921 0.476445  
C   -0.736066  2.187221 -1.284311
N   -0.113932  1.579063 -0.259704
C   -0.038793  2.196531  0.935311
C   -0.593201  3.458241  1.137475
C   -1.250167  4.086644  0.079499
C   -1.322457  3.440805 -1.155999
Fe   0.647935 -0.426319 -0.368506
N    2.645962  0.364798 -1.175244
C    2.999907  1.535322 -0.351432
C    2.895730  1.230587  1.146158
N    1.652136  0.501868  1.504564
C    1.903881 -0.676135  2.364028
C    2.661515 -1.765552  1.596577
N    2.033904 -2.063989  0.279738
C    1.317381 -3.356876  0.326771
C    0.622183  1.404886  2.044531
O    0.112008 -0.985769 -2.057194
C   -3.272207  0.199021  0.331404
C   -4.249253 -0.263165  1.238286
C   -5.235628 -1.120771  0.834028
C   -5.317300 -1.663026 -0.558252
C   -3.975584 -1.564927 -1.296878
C   -3.331298 -0.186360 -1.109972
Cl  -1.186249 -1.214752  0.958166
C    3.007581 -2.082309 -0.838356
C    3.656398 -0.720734 -1.067539
C    2.459951  0.762478 -2.585379
H   -0.755740  1.626668 -2.213468
H   -1.817249  3.900095 -2.004621
H   -1.691469  5.068936  0.215698
H   -0.511901  3.937134  2.108106
H    1.029541  2.081632  2.808662
H   -0.146890  0.787458  2.518955
H    2.467090 -0.406996  3.269986
H    0.930224 -1.062695  2.670380
H    2.961222  2.171744  1.705725
H    3.750318  0.631764  1.465720
H    3.701857 -1.472176  1.442616
H    2.692723 -2.669583  2.214392
H    2.309256  2.337180 -0.617386
H    4.016495  1.893925 -0.575654
H    4.352337 -0.485181 -0.259113
H    4.261290 -0.768404 -1.980329
H    2.445818 -2.369074 -1.730654
H    3.789875 -2.837669 -0.669211
H    2.017108 -4.190573  0.479761
H    0.585204 -3.335681  1.134037
H    0.783393 -3.504244 -0.614043
H    3.393704  1.152148 -3.015492
H    2.106935 -0.097544 -3.153503
H    1.692770  1.537062 -2.641240
H   -6.018888 -1.397751  1.535780
H   -4.229945  0.098934  2.261886
H   -2.660995  1.048932  0.611156
H   -3.921574  0.588876 -1.631262
H   -2.331133 -0.160997 -1.552009
H   -4.110502 -1.780887 -2.361130
H   -3.290125 -2.316667 -0.889340
H   -6.099892 -1.103362 -1.098942
H   -5.672635 -2.700364 -0.531336
H   -0.598910 -1.636131 -2.139678
61
eqQuin_C6H10(6) 1 5 0 -2801.0930217 -2800.6679393 0.5356805 0.476578  
C   -0.667946  2.217579 -1.303825
N   -0.080013  1.580831 -0.273760
C   -0.009577  2.191772  0.925802
C   -0.522833  3.470121  1.127845
C   -1.139535  4.127835  0.063255
C   -1.215556  3.488485 -1.175377
Fe   0.757362 -0.352721 -0.465483
N    2.775514  0.320718 -1.103794
C    3.109066  1.452952 -0.220102
C    2.901168  1.111864  1.260374
N    1.606513  0.431276  1.530876
C    1.757379 -0.779222  2.367061
C    2.515345 -1.878986  1.614872
N    1.952614 -2.099338  0.259161
C    1.128212 -3.322158  0.222926
C    0.589795  1.364571  2.044360
O    0.101718 -0.929087 -2.106130
C   -2.985184 -0.020176  0.411387
C   -4.194754 -0.289657  1.225749
C   -5.273049 -0.898233  0.712585
C   -5.356484 -1.420360 -0.694194
C   -3.979398 -1.503350 -1.364033
C   -3.162245 -0.240924 -1.081947
Cl  -1.583022 -1.186492  1.034803
C    2.983054 -2.147559 -0.804747
C    3.720866 -0.818239 -0.962699
C    2.683742  0.760516 -2.510395
H   -0.690792  1.663315 -2.236866
H   -1.682760  3.967272 -2.028929
H   -1.548804  5.124028  0.197678
H   -0.443047  3.938834  2.103705
H    0.991923  2.016215  2.832599
H   -0.213545  0.769632  2.490668
H    2.268203 -0.562016  3.317033
H    0.751026 -1.132181  2.605743
H    2.973755  2.035576  1.847237
H    3.709358  0.468478  1.612358
H    3.573426 -1.624054  1.531753
H    2.474507 -2.802236  2.204264
H    2.457494  2.282156 -0.503224
H    4.147287  1.789721 -0.365808
H    4.379424 -0.637437 -0.109780
H    4.375086 -0.881443 -1.839711
H    2.455555 -2.377215 -1.734128
H    3.711409 -2.951867 -0.619547
H    1.734996 -4.224329  0.386245
H    0.358534 -3.266223  0.995430
H    0.634280 -3.391515 -0.748049
H    3.651728  1.125712 -2.882189
H    2.333645 -0.072658 -3.120341
H    1.945748  1.561985 -2.587122
H   -6.156758 -1.012784  1.337271
H   -4.186934  0.050480  2.257533
H   -2.543210  0.950733  0.633701
H   -3.695914  0.643456 -1.460840
H   -2.188542 -0.270615 -1.577026
H   -4.087869 -1.649871 -2.443306
H   -3.436044 -2.372573 -0.973190
H   -6.025677 -0.764032 -1.272417
H   -5.844055 -2.402992 -0.689851
H   -0.537184 -1.636853 -2.255089
61
axTrip_C6H10(5) 1 3 0 -2801.1082952 -2800.6861793 0.541002 0.485212  
Fe   0.664881 -0.251530 -0.229538
N   -0.119222  1.532642 -0.223877
C   -0.606831  2.214886 -1.279803
C   -1.103455  3.508434 -1.161893
C   -1.089215  4.130894  0.084564
C   -0.590023  3.425871  1.181465
C   -0.128460  2.129963  0.997404
N    1.333771  0.283300  1.647969
C    2.689429  0.908432  1.579198
C    3.041384  1.399256  0.170911
N    2.705810  0.390375 -0.848498
C    2.710668  0.979178 -2.201434
N    1.599724 -2.051183  0.111476
C    0.748492 -3.249979 -0.115554
Cl  -0.231010 -0.901067 -2.272696
O   -1.389852 -1.152419  0.615596
C   -2.704967 -0.869129  1.200433
C   -3.604360 -2.041177  0.925434
C   -4.577983 -1.998405  0.008133
C   -4.906603 -0.785448 -0.820862
C   -3.805596  0.282049 -0.759963
C   -3.297087  0.440770  0.676515
C    0.307333  1.235588  2.131534
C    1.335711 -1.016720  2.369819
C    2.079283 -2.058604  1.537327
C    2.736983 -2.086151 -0.853409
C    3.575165 -0.812705 -0.789453
H   -0.601873  1.678306 -2.221307
H   -1.490303  4.013858 -2.039752
H   -1.460503  5.143345  0.205046
H   -0.571846  3.870307  2.171279
H    0.658496  1.815450  2.994011
H   -0.556867  0.648856  2.458409
H    1.784071 -0.929313  3.368982
H    0.293270 -1.319479  2.483717
H    2.749376  1.746304  2.282117
H    3.420330  0.172437  1.916217
H    3.154449 -1.873339  1.556612
H    1.932815 -3.048751  1.979256
H    2.467281  2.298675 -0.062850
H    4.106318  1.675893  0.143572
H    4.174961 -0.782344  0.123601
H    4.290702 -0.812231 -1.619583
H    2.289256 -2.184391 -1.844754
H    3.369427 -2.966359 -0.672845
H    1.328964 -4.166222  0.049849
H   -0.095710 -3.218043  0.573112
H    0.370889 -3.230133 -1.137164
H    3.708568  1.351527 -2.472821
H    2.388983  0.225704 -2.921509
H    1.998493  1.805892 -2.240112
H   -5.192692 -2.882539 -0.150979
H   -3.409486 -2.954015  1.483580
H   -2.498144 -0.787979  2.273532
H   -4.131690  0.716717  1.334964
H   -2.556570  1.240981  0.746108
H   -4.181817  1.238684 -1.137411
H   -2.972955 -0.007058 -1.414405
H   -5.860671 -0.367721 -0.463572
H   -5.089764 -1.089859 -1.858632
H   -1.556476 -1.453834 -0.298928
61
axTrip_C6H10(TS4/5) 1 3 1 -2801.0580785 -2800.6376225 0.5385941 0.482639  
Fe   0.520980 -0.310482 -0.320623
N    0.144159  1.758976 -0.184448
C    0.248042  2.318335  1.038997
C    0.074982  3.686245  1.227184
C   -0.232371  4.489027  0.128066
C   -0.358952  3.899341 -1.128995
C   -0.160758  2.527545 -1.244836
N    1.340580  0.232658  1.775970
C    0.498237  1.360714  2.189534
N    2.588283 -0.042546 -0.772075
C    2.826239  0.498593 -2.137080
N    1.189231 -2.263539  0.335930
C    0.111324 -3.260457  0.158162
O   -1.132338 -0.606566  0.424386
Cl  -0.104979 -0.776088 -2.533952
C    2.767203  0.593731  1.652300
C    3.136871  0.938445  0.208373
C    1.086931 -1.018033  2.516109
C    1.641913 -2.227861  1.756576
C    3.286101 -1.369173 -0.636746
C    2.296919 -2.527617 -0.615014
C   -2.952477 -1.348015 -0.736304
C   -3.665247 -2.002058  0.403451
C   -4.267003 -0.967602  1.364766
C   -5.112843  0.070753  0.612328
C   -4.423179  0.583509 -0.618474
C   -3.410934 -0.104137 -1.233035
H   -0.245885  2.001994 -2.191374
H   -0.601742  4.487071 -2.007242
H   -0.370366  5.558347  0.253258
H    0.177674  4.112594  2.219930
H    0.924387  1.901735  3.046167
H   -0.466473  0.952571  2.507000
H    1.516515 -0.995647  3.528670
H    0.003473 -1.118080  2.598133
H    3.011917  1.448478  2.295605
H    3.373363 -0.239216  2.013052
H    2.733502 -2.229930  1.783988
H    1.324977 -3.141105  2.271446
H    2.729095  1.914252 -0.058752
H    4.229241  1.001700  0.108827
H    3.889226 -1.357424  0.273152
H    3.985719 -1.505357 -1.466660
H    1.842035 -2.641775 -1.601458
H    2.821682 -3.462027 -0.367986
H    0.474084 -4.272675  0.380988
H   -0.713182 -3.003960  0.822540
H   -0.245154 -3.215106 -0.871801
H    3.896414  0.689198 -2.288100
H    2.456551 -0.209999 -2.875432
H    2.272986  1.431319 -2.256161
H   -4.786034  1.510000 -1.057383
H   -2.937212  0.288439 -2.128334
H   -2.278976 -1.927000 -1.353924
H   -4.470581 -2.627153 -0.019542
H   -2.997251 -2.688006  0.933437
H   -4.869700 -1.463781  2.131834
H   -3.444686 -0.458611  1.883854
H   -6.074075 -0.377279  0.309711
H   -5.379490  0.904968  1.273252
H   -1.665940  0.203472  0.407779
61
axTrip_C6H10(4) 1 3 0 -2801.0691208 -2800.652589 0.5380961 0.482572  
Fe   0.836748 -0.287260 -0.101941
O   -0.241542 -1.340765  0.872681
N   -0.616584  1.055696 -0.257353
C   -1.380086  1.343139 -1.324888
C   -2.346236  2.344159 -1.287177
C   -2.537877  3.055226 -0.106407
C   -1.764724  2.733200  1.012105
C   -0.821421  1.720936  0.908092
N    1.297210  0.707739  1.588563
C    1.883846 -0.343425  2.466812
C    2.949532 -1.099144  1.680015
N    2.431228 -1.474582  0.317630
C    3.426740 -1.184605 -0.752084
C    3.595113  0.317038 -0.929368
N    2.259757  1.004908 -1.002087
C    1.986504  1.409937 -2.404502
Cl   0.339332 -1.310119 -2.079719
C   -0.014493  1.215127  2.076089
C    2.251421  1.831173  1.329035
C    2.245461  2.220373 -0.144613
C    2.094906 -2.925782  0.296775
C   -3.990635 -0.598643 -1.193650
C   -3.198924 -1.740632 -1.152237
C   -3.004929 -2.462041  0.021075
C   -3.643791 -2.029604  1.310946
C   -3.926959 -0.519100  1.314671
C   -4.667391 -0.079203  0.041631
H   -1.193253  0.741779 -2.206196
H   -2.938942  2.547860 -2.171588
H   -3.280632  3.844404 -0.049120
H   -1.899144  3.253530  1.954531
H    0.116534  1.982197  2.847388
H   -0.546634  0.362669  2.504467
H    2.302037  0.089562  3.384198
H    1.069455 -1.019975  2.722231
H    1.994904  2.696393  1.948214
H    3.247098  1.512271  1.638287
H    3.854845 -0.500066  1.564351
H    3.242179 -1.999505  2.227366
H    1.339985  2.778245 -0.388072
H    3.103386  2.867800 -0.369772
H    4.168314  0.745518 -0.104986
H    4.166510  0.520050 -1.839871
H    3.035101 -1.628789 -1.668110
H    4.392743 -1.653480 -0.522456
H    2.999243 -3.516540  0.486441
H    1.339927 -3.115920  1.057003
H    1.676388 -3.176135 -0.676859
H    2.731950  2.143110 -2.736687
H    2.006139  0.530192 -3.044573
H    0.992789  1.854275 -2.464563
H   -1.056832 -1.560589  0.380397
H   -2.724939 -2.090325 -2.065358
H   -4.182786 -0.108722 -2.144376
H   -4.745465  1.015314  0.006399
H   -5.706101 -0.447919  0.073638
H   -2.968423  0.013265  1.363026
H   -4.498546 -0.238131  2.205814
H   -3.006743 -2.300247  2.162053
H   -4.587020 -2.582077  1.455601
H   -2.453452 -3.398209 -0.005770
61
axTrip_C6H10(TS1/4) 1 3 1 -2801.03544 -2800.6236386 0.5341145 0.480256  
Fe   0.786741 -0.286640 -0.108492
N   -0.674552  1.050480 -0.257072
C   -1.416351  1.356666 -1.333216
C   -2.404218  2.335847 -1.288184
C   -2.635292  3.007399 -0.091157
C   -1.877824  2.670877  1.033229
C   -0.913164  1.679198  0.920463
N    2.416639 -1.435076  0.298920
C    3.422130 -1.091089 -0.745711
C    3.564451  0.418220 -0.876541
N    2.220405  1.082269 -0.957788
C    1.965974  1.517873 -2.353484
N    1.212266  0.691278  1.608234
C   -0.116993  1.155760  2.088202
Cl   0.379912 -1.248728 -2.140973
O   -0.222878 -1.354232  0.796281
C    2.120088 -2.893224  0.233755
C    2.904716 -1.081051  1.678762
C    1.815275 -0.363893  2.470794
C    2.145113  1.842124  1.393019
C    2.160422  2.270633 -0.069157
C   -2.457423 -2.280232 -0.040535
C   -3.002321 -1.617338 -1.220862
C   -4.014035 -0.721789 -1.151570
C   -4.663914 -0.315177  0.141675
C   -3.820972 -0.707773  1.363638
C   -3.277880 -2.135573  1.231379
H   -1.197377  0.785008 -2.226715
H   -2.981445  2.554480 -2.179287
H   -3.395414  3.779436 -0.027038
H   -2.040063  3.163171  1.986260
H   -0.017618  1.901780  2.884527
H   -0.639065  0.280263  2.481779
H    2.218719  0.060609  3.398873
H    1.014793 -1.062978  2.709566
H    1.858574  2.684822  2.029973
H    3.141884  1.537112  1.712594
H    3.798838 -0.461145  1.590887
H    3.208143 -1.988036  2.209031
H    1.248053  2.815577 -0.316459
H    3.007225  2.945311 -0.255110
H    4.114020  0.833301 -0.029310
H    4.151773  0.655415 -1.768776
H    3.053533 -1.514976 -1.680522
H    4.393362 -1.547879 -0.513581
H    3.037529 -3.465979  0.415499
H    1.364663 -3.125487  0.982191
H    1.715764 -3.126440 -0.750127
H    2.702951  2.273313 -2.654261
H    2.013587  0.655529 -3.015404
H    0.965301  1.945497 -2.421849
H   -1.329829 -1.738941  0.242877
H   -2.560933 -1.862806 -2.182488
H   -4.413979 -0.294672 -2.069627
H   -4.852653  0.767260  0.140380
H   -5.659275 -0.782817  0.202780
H   -2.972272 -0.016319  1.444494
H   -4.410221 -0.599931  2.280799
H   -2.672655 -2.403129  2.104941
H   -4.117389 -2.846377  1.201273
H   -2.089261 -3.292490 -0.234144
61
axTrip_C6H10(RC) 1 3 0 -2801.0529608 -2800.6462775 0.5408155 0.483413  
N   -0.339372  1.371078 -0.222478
C   -1.110872  1.263277  0.885817
C   -2.063561  2.224649  1.199306
C   -2.253225  3.298307  0.328990
C   -1.482260  3.377546 -0.828780
C   -0.528776  2.395047 -1.072335
Fe   0.931769 -0.142423 -0.412197
O   -0.250554 -1.156167 -0.851329
C   -0.920735 -0.009571  1.665268
N    0.496152 -0.450548  1.547837
C    0.668686 -1.924037  1.699448
C    2.025212 -2.320439  1.119247
N    2.259403 -1.671532 -0.222898
C    3.621746 -1.071136 -0.315842
C    3.747787  0.136611  0.603285
N    2.572878  1.055033  0.453915
C    2.975342  2.262426 -0.310078
Cl   1.612311  0.403532 -2.498988
C    1.381083  0.313985  2.483529
C    2.051198  1.481899  1.774648
C    2.097551 -2.688084 -1.301978
C   -3.303638 -1.640479 -1.550060
C   -3.189425 -2.395067 -0.251940
C   -3.716733 -1.971179  0.904143
C   -4.515449 -0.697062  1.033855
C   -4.916257 -0.118385 -0.331866
C   -3.758033 -0.191480 -1.333701
H    0.097014  2.391783 -1.956957
H   -1.610804  4.186189 -1.539175
H   -2.998143  4.055829  0.550335
H   -2.658644  2.120456  2.099884
H   -1.213286  0.103888  2.714710
H   -1.553433 -0.779859  1.209484
H    0.594905 -2.223674  2.752189
H   -0.137372 -2.394254  1.137911
H    0.797177  0.674664  3.335650
H    2.127382 -0.370763  2.886951
H    2.835589 -2.035157  1.792677
H    2.077648 -3.407463  1.015324
H    1.331423  2.282087  1.595437
H    2.852042  1.894456  2.403679
H    3.827705 -0.174125  1.647114
H    4.673443  0.672950  0.373205
H    3.753473 -0.767461 -1.354840
H    4.386149 -1.819728 -0.070423
H    2.859343 -3.468109 -1.188964
H    1.098384 -3.115087 -1.230160
H    2.196354 -2.196731 -2.268479
H    3.721833  2.835207  0.254935
H    3.379889  1.964023 -1.274867
H    2.098975  2.887507 -0.485515
H   -5.267039  0.913944 -0.215101
H   -2.661556 -3.347647 -0.280993
H   -3.601635 -2.576442  1.803322
H   -5.409741 -0.884799  1.641977
H   -3.934709  0.048061  1.603796
H   -5.762593 -0.695224 -0.725898
H   -4.048380  0.259215 -2.289216
H   -2.909317  0.393530 -0.956742
H   -4.016179 -2.165216 -2.204492
H   -2.338008 -1.658954 -2.066587
45
axTrip_C6H10(1) 1 3 0 -2566.3016343 -2565.9574492 0.3927295 0.348142  
C    4.415082  0.032122 -0.101542
C    3.586628  1.153780 -0.171103
C    2.217178  0.969582 -0.304778
N    1.670006 -0.269275 -0.341912
C    2.464362 -1.351509 -0.293104
C    3.845717 -1.237045 -0.172017
C    1.237119  2.097020 -0.505733
N   -0.079109  1.710462  0.072796
C   -1.235593  2.398417 -0.571442
C   -2.509618  1.615794 -0.260219
N   -2.308708  0.135001 -0.469130
C   -2.849647 -0.657274  0.673366
C   -2.025299 -0.425905  1.932584
N   -0.557850 -0.541653  1.647460
Fe  -0.306429 -0.218845 -0.526706
Cl  -0.547130 -2.431632 -0.895316
C   -0.089854  1.881623  1.561405
C    0.203861  0.567111  2.270922
C   -0.047855 -1.827912  2.186148
O   -0.203697  0.241219 -2.076310
C   -2.985849 -0.289046 -1.728366
H    1.959264 -2.307241 -0.368802
H    4.455578 -2.132603 -0.137338
H    5.489009  0.151704 -0.000759
H    3.997153  2.157258 -0.133405
H    1.599519  3.037968 -0.077932
H    1.093758  2.232464 -1.580730
H   -1.321726  3.435527 -0.224795
H   -1.048397  2.394521 -1.644054
H    0.641064  2.641179  1.855023
H   -1.068192  2.264876  1.852578
H   -2.828577  1.785341  0.769588
H   -3.322918  1.970240 -0.899033
H    1.263242  0.318063  2.189747
H   -0.030718  0.658616  3.340431
H   -2.229637  0.559212  2.357074
H   -2.316468 -1.153741  2.695887
H   -2.794827 -1.704409  0.374941
H   -3.901258 -0.398417  0.851993
H   -4.065725 -0.123877 -1.638594
H   -2.577255  0.289549 -2.555591
H   -2.775586 -1.342419 -1.905120
H   -0.140234 -1.841746  3.279573
H   -0.608526 -2.651824  1.749866
H    1.001629 -1.944573  1.913448
16
axTrip_C6H10(alkene) 0 1 0 -234.7365642 -234.67167 0.1471095 0.118474  
C    0.696479 -1.188810 -0.322929
C   -0.694457 -1.189928  0.322583
C   -1.496910  0.045204 -0.111258
C   -0.666712  1.303402 -0.058099
C    0.664628  1.304399  0.057967
C    1.496759  0.047483  0.111684
H   -1.200794  2.251072 -0.114948
H    1.197219  2.252968  0.113924
H    2.386042  0.164756 -0.522494
H    1.881429 -0.094124  1.134168
H    0.583782 -1.179309 -1.415771
H    1.244113 -2.103824 -0.067787
H   -1.240799 -2.105684  0.067254
H   -0.581559 -1.180641  1.415399
H   -1.882480 -0.096808 -1.133338
H   -2.385679  0.161089  0.523903
61
axTrip_C6H10(TS1/2) 1 3 1 -2801.0338136 -2800.6253652 0.5397717 0.486764  
Fe   0.656072 -0.222856 -0.223628
N   -0.491297  1.396363 -0.238826
C   -0.894140  1.745338  1.006344
C   -1.674105  2.873750  1.230267
C   -2.065741  3.651629  0.140118
C   -1.666663  3.272191 -1.140495
C   -0.877337  2.137028 -1.291479
N    0.837325  0.193342  1.746538
C   -0.480631  0.788947  2.095068
N    2.450502  0.985040 -0.382167
C    3.618429  0.052496 -0.253948
C    3.216509 -1.375074 -0.591855
N    1.962762 -1.749841  0.119837
C    1.470018 -3.050403 -0.409932
Cl   0.576655 -0.542149 -2.490789
O   -0.670775 -1.255954  0.171408
C    1.956591  1.144636  2.034820
C    2.373233  1.903513  0.780629
C    1.062851 -1.141341  2.367563
C    2.174964 -1.858613  1.606281
C    2.597677  1.790394 -1.619283
C   -2.149556 -1.752839 -0.921442
C   -2.769967 -0.555219 -1.279130
C   -3.840331  0.087611 -0.453752
C   -4.109466 -0.675558  0.849657
C   -4.179139 -2.179549  0.568103
C   -2.834384 -2.708114  0.040196
H   -0.541514  1.780290 -2.258437
H   -1.957902  3.843419 -2.014767
H   -2.675154  4.537077  0.290136
H   -1.971991  3.133984  2.240510
H   -0.456941  1.273454  3.077740
H   -1.203784 -0.029187  2.114075
H    1.310483 -1.051151  3.432832
H    0.130637 -1.692388  2.255445
H    1.660005  1.848260  2.818969
H    2.795885  0.573882  2.433327
H    3.153634 -1.445730  1.857709
H    2.200513 -2.911434  1.901389
H    1.637332  2.672005  0.539363
H    3.333517  2.409999  0.949719
H    4.015167  0.115351  0.761442
H    4.426996  0.373201 -0.917881
H    3.002574 -1.460812 -1.658102
H    4.028372 -2.070603 -0.340283
H    2.227052 -3.828250 -0.252401
H    0.545461 -3.303398  0.105326
H    1.258463 -2.939026 -1.472522
H    3.498478  2.414935 -1.561330
H    2.651678  1.124981 -2.478775
H    1.724706  2.432477 -1.739859
H   -2.414126 -0.034869 -2.163335
H   -1.505971 -2.197362 -1.672804
H   -2.984620 -3.667724 -0.469762
H   -2.151051 -2.906886  0.873946
H   -4.964823 -2.359767 -0.177342
H   -4.468673 -2.733521  1.467504
H   -5.037781 -0.319871  1.309329
H   -3.302248 -0.477252  1.568397
H   -4.767205  0.138799 -1.048717
H   -3.579889  1.136277 -0.248415
61
axTrip_C6H10(2) 1 3 0 -2801.0525499 -2800.6448258 0.5403907 0.485783  
Fe  -0.593876 -0.288746  0.314054
N   -2.561818  0.618618  0.249266
C   -2.914217  1.404140  1.461329
N   -0.710561  0.086880 -1.836518
C    0.531496  0.814755 -2.165317
C    0.815520  1.900425 -1.150561
N    0.374778  1.664241  0.098043
C    0.682933  2.512858  1.090136
C    1.429430  3.665070  0.867074
C    1.864943  3.934847 -0.430730
C    1.555701  3.039601 -1.454807
N   -1.781755 -2.094419 -0.311200
C   -3.083416 -1.846166  0.343666
C   -3.600934 -0.448155  0.026980
Cl  -0.652303 -0.576993  2.555720
O    0.942982 -1.128904 -0.010572
C    2.664385 -0.315145  1.463823
C    1.972594 -1.526209  0.943818
C    2.916722 -2.494066  0.183725
C    4.245409 -1.859433 -0.271724
C    4.076727 -0.376999 -0.616018
C    3.691616  0.402713  0.650540
C   -2.517722  1.550510 -0.914091
C   -1.927681  0.884880 -2.155699
C   -0.741734 -1.275375 -2.427567
C   -1.851219 -2.123378 -1.795693
C   -1.149186 -3.321262  0.217601
H    0.323576  2.236359  2.076416
H    1.661200  4.330954  1.690685
H    2.443637  4.828278 -0.642913
H    1.891385  3.215175 -2.471726
H    0.497757  1.225188 -3.182603
H    1.350962  0.094092 -2.110858
H   -0.874238 -1.233713 -3.517302
H    0.226313 -1.726118 -2.206668
H   -1.693068  1.654547 -2.899206
H   -2.662115  0.225916 -2.620699
H   -2.835654 -1.777903 -2.118188
H   -1.757145 -3.152354 -2.159889
H   -1.908570  2.403995 -0.616946
H   -3.525831  1.925859 -1.136277
H   -3.941962 -0.390277 -1.008407
H   -4.475495 -0.237874  0.649464
H   -2.916238 -1.943036  1.418824
H   -3.835815 -2.591669  0.046288
H   -1.773245 -4.202028  0.014732
H   -0.172591 -3.443327 -0.250663
H   -1.003560 -3.213792  1.293750
H   -3.869920  1.921642  1.310331
H   -2.975922  0.738080  2.319535
H   -2.132795  2.140051  1.655058
H    2.319380  0.116769  2.398235
H    1.477247 -2.054363  1.761553
H    3.121745 -3.360538  0.821877
H    2.363012 -2.869532 -0.685316
H    4.988209 -1.943299  0.532139
H    4.647634 -2.417531 -1.124266
H    4.998166  0.032227 -1.043943
H    3.296388 -0.267027 -1.380912
H    4.594095  0.553586  1.266007
H    3.356117  1.421416  0.395383
61
axTrip_C6H10(TS2/3) 1 3 1 -2801.0537879 -2800.6424978 0.5402965 0.486391  
Fe   0.630557 -0.166909 -0.409388
N    2.521831  0.762232 -0.431266
C    2.811033  1.482490 -1.700111
N    1.851744 -1.918812  0.303150
C    1.967969 -1.867752  1.781604
C    0.858259 -1.012174  2.404360
N    0.760539  0.309529  1.741645
C    1.953583  1.167834  1.972932
C    2.482554  1.767078  0.670493
N   -0.431325  1.753661 -0.245771
C   -0.878912  2.009121  0.995575
C   -1.722258  3.085849  1.260072
C   -2.132815  3.896965  0.201808
C   -1.684178  3.611083 -1.087422
C   -0.828443  2.528400 -1.266369
Cl   0.556020 -0.589513 -2.669730
O   -0.982992 -0.958397 -0.032389
C   -1.838792 -1.813932 -0.807309
C   -2.611459 -0.627162 -1.218284
C   -3.751360 -0.098858 -0.421587
C   -4.481316 -1.183647  0.388611
C   -3.496155 -2.121368  1.095919
C   -2.577607 -2.808556  0.077820
C    3.609274 -0.246959 -0.178933
C    3.123069 -1.670078 -0.407996
C   -0.497963  1.005144  2.064490
C    1.257018 -3.192986 -0.141053
H   -0.449450  2.248377 -2.245079
H   -1.984746  4.214072 -1.937059
H   -2.793554  4.738988  0.382565
H   -2.057926  3.278509  2.274302
H   -0.449786  1.486672  3.050585
H   -1.288112  0.250174  2.094888
H    1.030565 -0.909240  3.485322
H   -0.103222 -1.506426  2.255235
H    1.712355  1.979345  2.669053
H    2.725326  0.569537  2.460211
H    2.951756 -1.482779  2.057264
H    1.912041 -2.876954  2.205342
H    1.830527  2.574513  0.338929
H    3.482125  2.192422  0.833535
H    3.974022 -0.122744  0.842723
H    4.460465 -0.042383 -0.834926
H    2.921508 -1.821095 -1.471348
H    3.905120 -2.382253 -0.103753
H    1.929076 -4.038628  0.062050
H    0.316547 -3.348997  0.387558
H    1.052407 -3.139217 -1.211969
H    3.749305  2.044575 -1.610344
H    2.873459  0.765499 -2.516129
H    1.994723  2.172251 -1.916370
H   -4.442724  0.420559 -1.099238
H   -2.201100 -0.041967 -2.034333
H   -1.298249 -2.294329 -1.625085
H   -3.175795 -3.456030 -0.577430
H   -1.849962 -3.456549  0.580400
H   -4.042398 -2.876710  1.670603
H   -2.891520 -1.553002  1.815694
H   -5.108460 -1.775173 -0.290646
H   -5.157177 -0.712020  1.109692
H   -3.378493  0.689888  0.253804
61
axTrip_C6H10(3) 1 3 0 -2801.0848421 -2800.6704307 0.5422748 0.486923  
Fe  -0.645031 -0.123101  0.394034
N   -2.508357  0.744398  0.327893
C   -2.475726  1.726879 -0.794053
C   -1.904925  1.117577 -2.076087
N   -0.692454  0.308348 -1.803263
C   -0.720249 -1.030815 -2.425684
C   -1.819239 -1.902863 -1.809799
N   -1.730844 -1.923382 -0.327176
C   -1.136508 -3.187921  0.144125
Cl  -0.614933 -0.628691  2.696445
N    0.419477  1.722171  0.255608
C    0.732303  2.514850  1.294597
C    1.475806  3.681037  1.143071
C    1.900997  4.039363 -0.135845
C    1.578319  3.213447 -1.213117
C    0.844809  2.053797 -0.979020
O    1.211275 -0.922595  0.160916
C    1.913907 -1.987515  0.894206
C    2.328238 -0.588805  1.067976
C    3.558663 -0.024089  0.392991
C    4.436473 -1.100842 -0.268539
C    3.602687 -2.170779 -0.982459
C    2.710684 -2.919511  0.018452
C    0.548209  1.047599 -2.073552
C   -3.560348 -0.301518  0.075379
C   -3.032753 -1.703489  0.343504
C   -2.844742  1.480713  1.576129
H    0.374852  2.178582  2.263940
H    1.708535  4.292588  2.007773
H    2.474188  4.947349 -0.294230
H    1.895339  3.460794 -2.221463
H    0.526145  1.542905 -3.054468
H    1.367208  0.321981 -2.090498
H   -0.857354 -0.977217 -3.515971
H    0.252856 -1.488677 -2.231238
H   -1.681657  1.923315 -2.786087
H   -2.648895  0.484271 -2.562341
H   -2.805451 -1.544507 -2.111074
H   -1.733038 -2.918144 -2.213509
H   -1.853422  2.560311 -0.467129
H   -3.482683  2.122350 -0.984615
H   -3.907834 -0.209070 -0.955500
H   -4.430559 -0.112479  0.710662
H   -2.858078 -1.832252  1.414324
H   -3.779811 -2.446777  0.026058
H   -1.792043 -4.042893 -0.074057
H   -0.179544 -3.343045 -0.356406
H   -0.968449 -3.123881  1.220621
H   -3.802469  2.004942  1.464042
H   -2.888090  0.778433  2.406487
H   -2.059174  2.207322  1.787038
H    4.137473  0.527036  1.142344
H    1.965920 -0.092247  1.962524
H    1.301100 -2.416730  1.681603
H    3.333387 -3.530348  0.685982
H    2.036826 -3.616324 -0.495317
H    4.257633 -2.886813 -1.488894
H    2.981962 -1.706208 -1.760157
H    5.045504 -1.590200  0.502560
H    5.136769 -0.628085 -0.964746
H    3.232937  0.719415 -0.345101
61
axTrip_C6H10(TS4/6) 1 3 1 -2801.0503 -2800.6278829 0.5369838 0.480874  
Fe  -0.788187 -0.274108 -0.282252
O   -0.539770 -0.250474 -2.101805
N    0.100125  1.482645 -0.117792
C    1.332420  1.753666  0.352543
C    1.826080  3.049151  0.452035
C    1.014686  4.111242  0.057427
C   -0.261859  3.833787 -0.431022
C   -0.689533  2.512762 -0.516559
N   -2.567896  0.918475 -0.483222
C   -3.369510  0.056163 -1.379248
C   -3.407117 -1.375124 -0.839377
N   -2.035824 -1.882413 -0.484293
C   -2.028719 -2.543320  0.846727
C   -2.265442 -1.525500  1.954335
N   -1.394841 -0.318981  1.763113
C   -0.286290 -0.344386  2.747419
Cl   1.252362 -1.613907  0.148676
C   -2.029186  2.134892 -1.115997
C   -3.179269  1.168412  0.837763
C   -2.170143  0.936451  1.965065
C   -1.577066 -2.844766 -1.519139
C    4.579340  0.202906  0.871796
C    3.969176 -0.943762  1.263388
C    3.543634 -1.931346  0.309607
C    3.972828 -1.768028 -1.119364
C    3.993012 -0.293126 -1.535305
C    4.835558  0.550122 -0.566908
H    1.924068  0.894047  0.645799
H    2.825845  3.213183  0.839019
H    1.364601  5.136031  0.129936
H   -0.923795  4.633232 -0.747964
H   -2.730387  2.977998 -1.051784
H   -1.865326  1.902247 -2.170943
H   -4.394836  0.431911 -1.508334
H   -2.862651  0.058607 -2.343996
H   -3.565324  2.193203  0.905002
H   -4.041528  0.509093  0.954153
H   -4.048106 -1.437496  0.042883
H   -3.859956 -2.028227 -1.591705
H   -1.448414  1.755036  1.993937
H   -2.686192  0.919135  2.935222
H   -3.309876 -1.209010  1.972888
H   -2.066594 -1.983018  2.928763
H   -1.043810 -2.999804  0.964204
H   -2.783066 -3.341543  0.898879
H   -2.264421 -3.698990 -1.575386
H   -1.520280 -2.322943 -2.472539
H   -0.575205 -3.187823 -1.261745
H   -0.676988 -0.261403  3.770156
H    0.273917 -1.271351  2.637611
H    0.389901  0.489501  2.553294
H    0.275277  0.195688 -2.377325
H    3.811467 -1.145824  2.319375
H    4.947494  0.892294  1.629417
H    4.651491  1.620285 -0.729838
H    5.909680  0.408952 -0.769022
H    2.961044  0.076031 -1.536887
H    4.374767 -0.191896 -2.555692
H    3.334464 -2.359410 -1.780823
H    4.987979 -2.193512 -1.196826
H    3.393096 -2.943548  0.670516
61
axTrip_C6H10(6) 1 3 0 -2801.0645954 -2800.6421454 0.5383925 0.481831  
Fe  -0.739194 -0.108420 -0.190131
N   -1.599584 -0.082005  1.744188
C   -0.594560 -0.186114  2.829277
O    0.035099 -0.114281 -1.864831
N   -2.399035  1.236691 -0.631783
C   -1.667819  2.384620 -1.189317
C   -0.385098  2.648108 -0.424565
N    0.228151  1.556499  0.094960
C    1.431399  1.702734  0.678052
C    2.057933  2.937540  0.799262
C    1.416173  4.068554  0.298026
C    0.176125  3.916018 -0.323214
N   -2.057619 -1.640695 -0.549387
C   -2.266504 -2.270468  0.782891
C   -2.568024 -1.218839  1.842117
Cl   1.364036 -2.272317  0.753847
C   -2.294498  1.230378  1.850846
C   -3.138143  1.537872  0.605621
C   -3.115457  0.400235 -1.611115
C   -3.329673 -1.018500 -1.069532
C   -1.593525 -2.679891 -1.498276
C    3.241426 -2.277329  0.384326
C    3.872867 -1.182901  1.168423
C    4.375991 -0.087963  0.580583
C    4.304695  0.189330 -0.894965
C    3.327827 -0.741447 -1.626143
C    3.465103 -2.178250 -1.117170
H    1.898980  0.793606  1.038868
H    3.028072  3.003299  1.279549
H    1.871404  5.049982  0.382887
H   -0.349067  4.770783 -0.737282
H   -2.287907  3.291410 -1.225939
H   -1.381870  2.124858 -2.212232
H   -4.089458  0.823872 -1.899296
H   -2.484353  0.352871 -2.499965
H   -3.441813  2.592208  0.636327
H   -4.062123  0.955119  0.615656
H   -4.072477 -1.012139 -0.269694
H   -3.748744 -1.643625 -1.864403
H   -1.520045  1.989727  1.968058
H   -2.925984  1.260893  2.749802
H   -3.581610 -0.832038  1.723983
H   -2.526696 -1.672730  2.837803
H   -1.342716 -2.800223  1.030548
H   -3.075353 -3.014764  0.748213
H   -2.307768 -3.512178 -1.546552
H   -1.502099 -2.241613 -2.492825
H   -0.619854 -3.054890 -1.178396
H   -1.072683 -0.096202  3.813596
H   -0.081333 -1.145589  2.762528
H    0.143544  0.608713  2.717914
H    0.020416 -0.944465 -2.360377
H    3.950588 -1.324394  2.243198
H    4.894440  0.644192  1.198749
H    4.021972  1.238024 -1.053905
H    5.320171  0.093718 -1.310249
H    2.295383 -0.399054 -1.490541
H    3.524012 -0.712014 -2.702985
H    2.790992 -2.859958 -1.643688
H    4.487421 -2.544940 -1.292567
H    3.506591 -3.260877  0.773164
61
axQuin_C6H10_in_DCM(5) 1 5 0 -2801.2213761 -2800.7970009 0.5387405 0.480350  
C   -0.262384  2.517698 -1.345870
N    0.046107  1.753377 -0.283883
C    0.131176  2.326866  0.935236
C   -0.079931  3.690625  1.119597
C   -0.404411  4.480892  0.017532
C   -0.500116  3.883204 -1.239032
Fe   0.532056 -0.329522 -0.363940
N    2.721203 -0.036715 -0.795286
C    3.142983  1.019335  0.148287
C    2.709235  0.718156  1.583108
N    1.288558  0.281265  1.670692
C    1.107530 -0.934459  2.496080
C    1.749459 -2.150708  1.827456
N    1.328857 -2.276274  0.403321
C    0.346471 -3.365844  0.253608
C    0.407431  1.386432  2.087424
O   -1.446747 -0.739317  0.536323
C   -2.649907  0.104364  0.578280
C   -3.615027 -0.500036  1.558399
C   -4.761967 -1.078491  1.181147
C   -5.210642 -1.193756 -0.251251
C   -4.064498 -0.936376 -1.236972
C   -3.255071  0.291670 -0.811615
Cl  -0.180228 -1.005301 -2.520855
C    2.469178 -2.504544 -0.516326
C    3.433990 -1.322558 -0.557704
C    2.929401  0.424581 -2.179817
H   -0.319276  2.002102 -2.298983
H   -0.747645  4.460572 -2.123101
H   -0.574945  5.546256  0.137885
H    0.007624  4.119031  2.112743
H    0.824955  1.936732  2.939760
H   -0.542583  0.953192  2.416036
H    1.521705 -0.804236  3.505691
H    0.031669 -1.097181  2.586486
H    2.864831  1.614173  2.193810
H    3.340562 -0.060059  2.012841
H    2.836730 -2.090138  1.879779
H    1.467435 -3.049628  2.385591
H    2.687336  1.950903 -0.192192
H    4.234133  1.158588  0.125379
H    4.000896 -1.254275  0.372748
H    4.168868 -1.498883 -1.350500
H    2.041733 -2.660451 -1.510315
H    3.021210 -3.414842 -0.239152
H    0.805091 -4.346928  0.443295
H   -0.464496 -3.227515  0.973387
H   -0.063143 -3.353580 -0.759067
H    3.987651  0.660310 -2.365432
H    2.603637 -0.351896 -2.872484
H    2.327759  1.319277 -2.358032
H   -5.426806 -1.486315  1.941580
H   -3.333628 -0.461479  2.609154
H   -2.276878  1.059105  0.951481
H   -3.912967  1.170389 -0.773191
H   -2.456229  0.504457 -1.525963
H   -4.453834 -0.804058 -2.251830
H   -3.405572 -1.815232 -1.268811
H   -6.026094 -0.474167 -0.425328
H   -5.651571 -2.184925 -0.417964
H   -1.744215 -1.640927  0.321797
61
axQuin_C6H10_in_DCM(TS4/5) 1 5 1 -2801.1630681 -2800.7434368 0.5342402 0.476158  
Fe  -0.406972 -0.337945  0.336488
N   -0.582576  1.817809  0.215859
C   -0.701970  2.295553 -1.041179
C   -0.860635  3.655625 -1.287554
C   -0.880093  4.541178 -0.210074
C   -0.742219  4.041854  1.084357
C   -0.597276  2.669256  1.254542
N   -0.767656 -2.410983 -0.290208
C    0.442025 -3.215774 -0.016494
N   -1.246307  0.004662 -1.723988
C   -0.608821  1.266440 -2.143200
N   -2.697236 -0.498230  0.676799
C   -3.107175 -0.021936  2.012714
O    1.339839 -0.265813 -0.387546
Cl   0.125425 -0.581205  2.622059
C   -1.110456 -2.466824 -1.745004
C   -0.735236 -1.171533 -2.465399
C   -1.884341 -2.861448  0.579622
C   -3.086621 -1.927340  0.496912
C   -2.729564  0.105855 -1.745407
C   -3.311049  0.366415 -0.356060
C    3.317425 -1.090434  0.640428
C    4.034281 -1.448306 -0.622977
C    4.498230 -0.193916 -1.377528
C    5.284466  0.755573 -0.460473
C    4.597793  0.965287  0.858214
C    3.676436  0.073375  1.350469
H   -0.491522  2.219640  2.236163
H   -0.751667  4.697180  1.948203
H   -1.004735  5.606077 -0.380432
H   -0.968390  4.008938 -2.307607
H   -1.050031  1.653792 -3.069610
H    0.448964  1.058310 -2.327541
H   -1.118426 -1.196839 -3.494679
H    0.350683 -1.074780 -2.499857
H   -3.042051  0.910822 -2.419628
H   -3.135755 -0.816901 -2.161300
H   -2.175891 -2.674610 -1.849117
H   -0.584266 -3.301832 -2.217964
H   -3.128570  1.400194 -0.058772
H   -4.400567  0.222071 -0.388399
H   -3.598913 -2.041421 -0.459871
H   -3.808507 -2.219758  1.266354
H   -1.498512 -2.877034  1.601850
H   -2.191283 -3.883007  0.315705
H    0.259399 -4.275966 -0.237170
H    1.260993 -2.848428 -0.634821
H    0.716988 -3.109371  1.034557
H   -4.202425 -0.021344  2.108683
H   -2.674944 -0.667098  2.776853
H   -2.734444  0.992733  2.166856
H    4.874209  1.835864  1.448751
H    3.194756  0.262316  2.306519
H    2.691371 -1.829284  1.122350
H    4.911270 -2.066064 -0.361852
H    3.397786 -2.072593 -1.258631
H    5.106284 -0.472773 -2.244894
H    3.610079  0.326891 -1.755769
H    6.292009  0.346423 -0.274474
H    5.448819  1.720372 -0.957334
H    1.812848  0.554839 -0.181146
61
axQuin_C6H10_in_DCM(4) 1 5 0 -2801.1735475 -2800.7568288 0.5343299 0.475609  
Fe  -0.702574 -0.448887  0.221449
N   -2.389661  1.015522  0.929919
C   -2.241199  1.443487  2.336367
O    0.428142 -1.524227 -0.748502
N   -1.187180  0.685169 -1.635075
C    0.129550  1.182004 -2.084496
C    0.867749  1.800658 -0.923642
N    0.664035  1.213043  0.274484
C    1.325993  1.653962  1.356352
C    2.210791  2.724497  1.291858
C    2.416341  3.346958  0.061481
C    1.736041  2.878135 -1.062488
N   -2.505484 -1.518284 -0.420577
C   -3.549376 -1.168938  0.577813
C   -3.706185  0.337756  0.736386
Cl  -0.397736 -1.294843  2.354943
C   -2.257924  2.199637  0.050599
C   -2.147591  1.803827 -1.418700
C   -1.734668 -0.377284 -2.514476
C   -2.877576 -1.109912 -1.813672
C   -2.233984 -2.974354 -0.371132
C    3.242706 -2.629995  0.066063
C    3.341418 -1.828934  1.201499
C    3.924294 -0.567668  1.169824
C    4.467971  0.001749 -0.108695
C    3.785071 -0.620347 -1.336864
C    3.768241 -2.155230 -1.260322
H    1.125288  1.129200  2.283426
H    2.723853  3.056380  2.187441
H    3.095846  4.189201 -0.023325
H    1.870747  3.339471 -2.034945
H    0.027828  1.896885 -2.908888
H    0.708317  0.324732 -2.438756
H   -2.087773  0.038707 -3.467079
H   -0.919375 -1.072632 -2.716823
H   -1.841212  2.677250 -2.003265
H   -3.120982  1.499345 -1.802100
H   -3.771829 -0.488100 -1.774922
H   -3.140417 -1.996628 -2.397329
H   -1.366847  2.742247  0.368267
H   -3.116258  2.874315  0.177219
H   -4.208181  0.767681 -0.131450
H   -4.356481  0.534409  1.594569
H   -3.234479 -1.610458  1.526157
H   -4.512216 -1.616550  0.297826
H   -3.145807 -3.539262 -0.603752
H   -1.453018 -3.212760 -1.092362
H   -1.885843 -3.244306  0.627662
H   -2.984159  2.213873  2.585163
H   -2.373664  0.585323  2.994232
H   -1.239835  1.850127  2.490256
H    1.218218 -1.863985 -0.285641
H    2.958766 -2.208693  2.146438
H    4.022265  0.007191  2.086632
H    4.349006  1.091956 -0.118597
H    5.555091 -0.181518 -0.158567
H    2.747641 -0.270619 -1.375829
H    4.279387 -0.288718 -2.256911
H    3.165738 -2.570116 -2.077970
H    4.789104 -2.545517 -1.410631
H    2.846635 -3.639406  0.146399
61
axQuin_C6H10_in_DCM(TS1/4) 1 5 1 -2801.1363737 -2800.7242049 0.5314685 0.472896  
Fe  -0.333341 -0.214328  0.389648
O    0.960585  0.824549 -0.042408
H    2.075262  1.411533 -0.363775
C    3.169207  1.997125 -0.582056
C    3.914017  1.096279 -1.461631
C    4.874425  0.262677 -0.999586
C    5.274143  0.191501  0.447516
C    4.263069  0.878104  1.378811
C    3.776273  2.209896  0.796288
N   -2.095260 -1.722665  0.477588
C   -2.837682 -1.704100  1.756200
N   -1.026359 -0.275102 -1.727899
C   -1.232507  1.148669 -2.059862
C   -1.997189  1.834641 -0.954195
N   -1.761679  1.375795  0.291600
C   -2.346221  1.967748  1.345497
C   -3.213384  3.043820  1.196559
C   -3.476086  3.515415 -0.089157
C   -2.860809  2.901766 -1.179559
N    0.656445 -2.052765 -0.282075
C   -0.042763 -3.147753  0.438769
C   -1.549850 -3.091933  0.230428
Cl   0.003403 -0.375295  2.696049
C   -3.014182 -1.305041 -0.608077
C   -2.273286 -1.067696 -1.919772
C    0.140761 -0.863593 -2.426072
C    0.547961 -2.182164 -1.769443
C    2.078837 -2.017562  0.124524
H   -2.103224  1.554120  2.318059
H   -3.670966  3.494444  2.070068
H   -4.154384  4.348898 -0.242585
H   -3.043624  3.240633 -2.193807
H   -1.748059  1.265207 -3.019954
H   -0.248992  1.619921 -2.138358
H   -0.074491 -1.029904 -3.489647
H    0.956197 -0.144871 -2.342721
H   -2.939018 -0.553248 -2.620679
H   -2.008786 -2.017660 -2.384113
H   -0.166781 -2.970476 -2.006863
H    1.509855 -2.500875 -2.181655
H   -3.508477 -0.390753 -0.277376
H   -3.794437 -2.062824 -0.765657
H   -1.811965 -3.405669 -0.781083
H   -2.025466 -3.809628  0.905921
H    0.192683 -3.024729  1.498162
H    0.341377 -4.124339  0.114753
H    2.562595 -2.977282 -0.099666
H    2.585861 -1.217832 -0.413981
H    2.144326 -1.819449  1.195560
H   -3.720845 -2.355021  1.696293
H   -2.187677 -2.045713  2.560348
H   -3.160999 -0.685269  1.977473
H    3.665794  1.095096 -2.521673
H    5.415196 -0.371904 -1.699987
H    5.411310 -0.858725  0.738911
H    6.268423  0.654702  0.555577
H    3.394229  0.224497  1.515009
H    4.708858  1.031202  2.367745
H    3.044211  2.677086  1.464315
H    4.620545  2.911333  0.707453
H    2.815364  2.910042 -1.072071
61
axQuin_C6H10_in_DCM(RC) 1 5 0 -2801.1546142 -2800.7470549 0.5403068 0.482069  
Fe  -0.947241 -0.159697  0.519163
O    0.219010 -1.234492  0.832274
N    0.463969  1.402334  0.188224
C    1.166291  1.289736 -0.956658
C    2.160309  2.206449 -1.283884
C    2.450519  3.237813 -0.391888
C    1.734248  3.329031  0.801138
C    0.741308  2.390405  1.054484
N   -0.561856 -0.296896 -1.666301
C   -1.448252  0.615830 -2.441656
C   -2.064052  1.690174 -1.554046
N   -2.572542  1.127163 -0.269989
C   -3.787084  0.269784 -0.505911
C   -3.697713 -1.053517  0.236182
N   -2.380969 -1.708207  0.011063
C   -2.226644 -2.864198  0.924772
Cl  -1.543868  0.248199  2.729810
C    0.860798  0.074680 -1.796260
C   -0.814928 -1.729678 -1.947684
C   -2.184123 -2.141929 -1.409245
C   -2.935994  2.262724  0.613817
C    3.327615 -1.764831  1.563542
C    3.243174 -2.530934  0.268773
C    3.742962 -2.084145 -0.890263
C    4.478300 -0.774431 -1.029377
C    4.868302 -0.180014  0.332216
C    3.717415 -0.298350  1.337905
H    5.170704  0.867355  0.212081
H    0.147500  2.410756  1.961108
H    1.932099  4.112705  1.523512
H    3.226627  3.959501 -0.625892
H    2.697198  2.103904 -2.220416
H    1.133979  0.242914 -2.843805
H    1.463873 -0.754376 -1.413765
H   -0.765321 -1.935551 -3.024203
H   -0.029965 -2.298488 -1.448409
H   -0.879901  1.095521 -3.244628
H   -2.226756  0.023517 -2.922311
H   -2.981885 -1.722066 -2.021147
H   -2.279554 -3.229074 -1.473798
H   -1.323776  2.448341 -1.298843
H   -2.880520  2.189508 -2.090655
H   -3.898815  0.104847 -1.577796
H   -4.680862  0.806628 -0.176915
H   -3.788460 -0.889103  1.311604
H   -4.512988 -1.716680 -0.080477
H   -3.020410 -3.597944  0.737929
H   -1.251976 -3.322838  0.757178
H   -2.282133 -2.520274  1.958408
H   -3.666594  2.906347  0.108640
H   -3.360287  1.881993  1.540728
H   -2.044044  2.846499  0.845538
H    2.743288 -3.498780  0.299710
H    3.630334 -2.685149 -1.792643
H    5.373249 -0.918528 -1.650060
H    3.848700 -0.061743 -1.584082
H    5.741542 -0.720278  0.723088
H    3.989174  0.171220  2.290912
H    2.844807  0.243091  0.954414
H    4.057494 -2.254145  2.227839
H    2.360701 -1.819297  2.077228
45
axQuin_C6H10_in_DCM(1) 1 5 0 -2566.4011568 -2566.0567086 0.3928498 0.346186  
C    4.508488  0.079461 -0.085729
C    3.662092  1.178096 -0.228525
C    2.293434  0.963298 -0.353280
N    1.774598 -0.280158 -0.316377
C    2.585369 -1.343305 -0.190611
C    3.962847 -1.203746 -0.071219
C    1.304261  2.079611 -0.583166
N    0.003807  1.744144  0.030156
C   -1.132813  2.459119 -0.597529
C   -2.453680  1.790141 -0.222245
N   -2.408552  0.307255 -0.427766
C   -2.947439 -0.445606  0.736550
C   -2.054598 -0.287824  1.956231
N   -0.604572 -0.520721  1.624253
Fe  -0.345914 -0.363368 -0.569378
Cl  -0.662759 -2.641586 -0.870366
C    0.036098  1.891703  1.514260
C    0.248755  0.553060  2.210810
C   -0.175335 -1.816627  2.207733
O   -0.237162  0.024486 -2.137246
C   -3.145904 -0.064335 -1.657450
H    2.101823 -2.313719 -0.183732
H    4.586323 -2.084272  0.034905
H    5.579482  0.224460  0.014330
H    4.050270  2.190759 -0.244971
H    1.690705  3.029300 -0.197866
H    1.151096  2.187280 -1.660677
H   -1.152542  3.512467 -0.291800
H   -0.983284  2.412728 -1.676789
H    0.836388  2.579410  1.804337
H   -0.899798  2.349195  1.834696
H   -2.708444  1.993721  0.817479
H   -3.255311  2.218326 -0.830170
H    1.284672  0.227453  2.114452
H    0.031773  0.655651  3.281438
H   -2.158026  0.705777  2.393264
H   -2.370128 -0.999349  2.723477
H   -2.997503 -1.494696  0.438641
H   -3.965016 -0.107791  0.971024
H   -4.210606  0.173809 -1.543759
H   -2.731866  0.487905 -2.501098
H   -3.027189 -1.132857 -1.841861
H   -0.232785 -1.766199  3.301871
H   -0.821096 -2.612127  1.841178
H    0.852594 -2.030499  1.912815
16
axQuin_C6H10_in_DCM(alkene) 0 1 0 -234.7448023 -234.6793997 0.1467831 0.118152  
C   -2.083257  1.225664  1.463822
C   -2.094499  1.206799 -0.069624
C   -1.474291 -0.092430 -0.604099
C   -0.202287 -0.451249  0.123170
C    0.175053  0.116137  1.274626
C   -0.646103  1.152949  2.000141
H    0.430470 -1.212064 -0.333697
H    1.120192 -0.175006  1.732773
H   -0.652778  0.931101  3.076158
H   -0.158880  2.136443  1.906148
H   -2.651756  0.361983  1.836248
H   -2.583445  2.124081  1.845013
H   -3.115705  1.322894 -0.452133
H   -1.515259  2.063306 -0.442066
H   -2.195030 -0.920193 -0.510163
H   -1.270857 -0.001959 -1.679973
61
axQuin_C6H10_in_DCM(TS1/2) 1 5 1 -2801.1373223 -2800.7282678 0.5364429 0.478445  
Fe  -0.580551 -0.311390  0.332176
H    4.716329 -0.662862 -1.784123
N    0.616036  1.478902  0.255455
C    0.964260  1.847673 -0.993300
C    0.412116  0.992623 -2.108634
N   -0.905658  0.443996 -1.735895
C   -1.240495 -0.799287 -2.471176
C   -2.396190 -1.530514 -1.786479
N   -2.174773 -1.667296 -0.313059
C   -1.783296 -3.054633  0.020414
N   -2.476648  1.056668  0.565592
C   -2.563970  1.728133  1.877235
Cl  -0.549360 -0.760269  2.654676
O    0.684526 -1.329980 -0.216982
C    2.316754 -2.561562 -0.174142
C    2.570515 -2.154892  1.115187
C    3.457302 -0.997253  1.441540
C    3.915818 -0.230994  0.194199
C    4.325683 -1.204743 -0.915178
C    3.143089 -2.088489 -1.343091
C    1.835688  2.909462 -1.218664
C    2.374190  3.585020 -0.124530
C    2.019268  3.187128  1.164311
C    1.131240  2.127828  1.311668
C   -3.365297 -1.276052  0.485227
C   -3.682687  0.207163  0.342929
C   -2.335149  2.085573 -0.488595
C   -1.976846  1.474478 -1.840478
H    0.816491  1.771921  2.286614
H    2.417162  3.686212  2.040811
H    3.060219  4.412415 -0.276628
H    2.088701  3.191914 -2.235118
H    0.362728  1.559324 -3.045944
H    1.094659  0.151461 -2.253417
H   -1.504586 -0.585550 -3.515385
H   -0.349582 -1.427178 -2.455413
H   -1.662199  2.272418 -2.521153
H   -2.854774  1.012423 -2.292242
H   -3.338935 -1.009653 -1.958480
H   -2.504261 -2.521876 -2.236724
H   -1.553719  2.773684 -0.164008
H   -3.262070  2.667792 -0.593195
H   -4.094410  0.418149 -0.645611
H   -4.465287  0.469756  1.062126
H   -3.129643 -1.506319  1.526551
H   -4.238867 -1.873718  0.190842
H   -2.604267 -3.748262 -0.203839
H   -0.901210 -3.323319 -0.559857
H   -1.535623 -3.114942  1.081658
H   -3.403907  2.437489  1.896194
H   -2.698164  0.983384  2.660729
H   -1.635857  2.270052  2.070570
H    2.044766 -2.636779  1.934476
H    1.706532 -3.445708 -0.327058
H    3.506391 -2.967261 -1.891988
H    2.490294 -1.546966 -2.037583
H    5.140670 -1.842705 -0.546937
H    4.746406  0.435882  0.451438
H    3.094915  0.399651 -0.161889
H    4.330889 -1.374262  1.998701
H    2.932785 -0.331870  2.140364
61
axQuin_C6H10_in_DCM(2) 1 5 0 -2801.1591168 -2800.7512368 0.5380389 0.482245  
Fe  -0.580851 -0.264220  0.433007
N   -2.703375  0.655871  0.148259
C   -3.188216  1.385718  1.337029
N   -0.606069  0.229626 -1.739660
C    0.626226  1.020479 -1.930693
C    0.784114  2.042942 -0.831902
N    0.248501  1.719294  0.361917
C    0.406667  2.545850  1.409243
C    1.107021  3.741631  1.307038
C    1.658791  4.087129  0.073166
C    1.491581  3.228188 -1.011597
N   -1.694598 -1.991749 -0.337292
C   -3.079667 -1.813950  0.168445
C   -3.647121 -0.447730 -0.197803
Cl  -0.867609 -0.522256  2.731343
O    1.058899 -1.040514  0.242891
C    3.050063 -0.003154  0.885775
C    2.200962 -1.203673  1.113788
C    2.915767 -2.532808  0.786682
C    4.101373 -2.393628 -0.192632
C    3.926485 -1.203711 -1.141420
C    3.904758  0.103240 -0.334260
C   -2.550005  1.612400 -0.971814
C   -1.818410  0.988807 -2.157199
C   -0.523184 -1.112807 -2.366633
C   -1.626686 -2.024367 -1.832421
C   -1.109516 -3.229343  0.226746
H   -0.041273  2.221462  2.342028
H    1.212462  4.383381  2.174557
H    2.208553  5.015670 -0.044966
H    1.901674  3.468098 -1.986929
H    0.641213  1.503563 -2.914555
H    1.474707  0.335088 -1.875308
H   -0.590922 -1.046667 -3.460422
H    0.450662 -1.524836 -2.100126
H   -1.538773  1.778178 -2.862100
H   -2.481835  0.312952 -2.697444
H   -2.597640 -1.740868 -2.239041
H   -1.436820 -3.047117 -2.171524
H   -1.993403  2.469515 -0.590034
H   -3.530974  1.978506 -1.306565
H   -3.879849 -0.401239 -1.262603
H   -4.596219 -0.307899  0.329689
H   -3.031578 -1.917449  1.255072
H   -3.735112 -2.604941 -0.220003
H   -1.714160 -4.102010 -0.053220
H   -0.095168 -3.346977 -0.153733
H   -1.070175 -3.149838  1.314680
H   -4.137601  1.895024  1.119272
H   -3.331615  0.687052  2.160523
H   -2.446285  2.128621  1.636099
H    2.873619  0.886767  1.484332
H    1.832237 -1.227929  2.145148
H    3.266376 -2.984125  1.722364
H    2.157399 -3.209331  0.376985
H    5.030664 -2.244477  0.373962
H    4.228798 -3.324904 -0.756806
H    4.737009 -1.173933 -1.878829
H    2.987710 -1.314944 -1.697892
H    4.934727  0.358163 -0.029713
H    3.579932  0.949319 -0.961737
61
axQuin_C6H10_in_DCM(TS2/3) 1 5 1 -2801.159445 -2800.7495035 0.5370409 0.480301  
Fe  -0.567267 -0.248844  0.436696
Cl  -0.767391 -0.548548  2.758753
N   -1.571800 -2.071517 -0.310811
C   -2.959868 -1.964322  0.198896
C   -3.607820 -0.639697 -0.187311
N   -2.727626  0.519012  0.139471
C   -3.239774  1.230127  1.326916
N    0.173504  1.776715  0.313187
C    0.676650  2.106955 -0.892532
C    1.305979  3.330626 -1.107672
C    1.430992  4.222824 -0.044163
C    0.914764  3.871136  1.203244
C    0.289133  2.637181  1.338042
N   -0.607881  0.194581 -1.754094
C   -0.455224 -1.152274 -2.354982
C   -1.506266 -2.116012 -1.802970
O    1.162229 -0.953346  0.208634
C    2.913382 -0.037851  0.999752
C    2.222795 -1.341296  1.094829
C    2.997416 -2.559081  0.562934
C    4.260912 -2.195927 -0.239102
C    4.065633 -0.916827 -1.058533
C    3.845419  0.275140 -0.115653
C    0.575867  1.048982 -1.966514
C   -0.917546 -3.263778  0.267077
C   -1.863344  0.877247 -2.172781
C   -2.630193  1.469064 -0.991239
H   -0.132593  2.309079  2.282098
H    0.988557  4.538080  2.055035
H    1.920774  5.180829 -0.188749
H    1.689196  3.573497 -2.093348
H    0.566589  1.508027 -2.962432
H    1.463392  0.415714 -1.892920
H   -0.527526 -1.112632 -3.450305
H    0.539863 -1.506259 -2.083285
H   -1.634790  1.676722 -2.885362
H   -2.487154  0.157526 -2.704335
H   -2.491562 -1.890775 -2.211885
H   -1.262094 -3.130195 -2.135177
H   -2.120849  2.359136 -0.619391
H   -3.629955  1.777596 -1.329683
H   -3.845082 -0.624377 -1.252559
H   -4.562965 -0.546862  0.340351
H   -2.898930 -2.040926  1.287395
H   -3.575065 -2.798522 -0.166408
H   -1.472782 -4.176632  0.010943
H    0.098094 -3.336733 -0.121177
H   -0.871614 -3.162674  1.353252
H   -4.223344  1.676805  1.122123
H   -3.324632  0.532486  2.159912
H   -2.541320  2.021437  1.607691
H    2.572069  0.767039  1.643837
H    1.816331 -1.534455  2.091853
H    3.267348 -3.208369  1.403634
H    2.303964 -3.129032 -0.065827
H    5.102211 -2.040922  0.450478
H    4.539969 -3.034482 -0.887341
H    4.936105 -0.725358 -1.695556
H    3.198024 -1.033150 -1.719970
H    4.812387  0.566799  0.332113
H    3.507312  1.168763 -0.660680
61
axQuin_C6H10_in_DCM(3) 1 5 0 -2801.2034687 -2800.7894859 0.5403441 0.484460  
C    0.278305  2.661727  1.312838
N    0.161106  1.785931  0.300075
C    0.535385  2.163866 -0.939419
C    1.029693  3.439649 -1.199340
C    1.156199  4.344618 -0.146473
C    0.775345  3.948111  1.135364
Fe  -0.635762 -0.208164  0.453875
N   -2.778855  0.388177  0.199303
C   -2.756531  1.338576 -0.933420
C   -1.987020  0.789201 -2.137015
N   -0.680430  0.183288 -1.756689
C   -0.464882 -1.154970 -2.353786
C   -1.443596 -2.177856 -1.775098
N   -1.461898 -2.132199 -0.286148
C   -0.705989 -3.267720  0.271994
C    0.444490  1.100831 -2.010418
O    1.467656 -0.811252  0.165515
C    2.326979 -1.690388  0.951550
C    2.533916 -0.233260  0.988373
C    3.657368  0.434244  0.224445
C    4.676570 -0.565930 -0.346661
C    4.000303 -1.805918 -0.941833
C    3.234266 -2.578854  0.140596
Cl  -0.535861 -0.584071  2.789172
C   -2.832887 -2.104376  0.275584
C   -3.583555 -0.829317 -0.099493
C   -3.284554  1.061992  1.408975
H   -0.036772  2.301990  2.286956
H    0.853595  4.620935  1.982387
H    1.540263  5.344203 -0.325143
H    1.309264  3.712701 -2.211754
H    0.374205  1.561403 -3.003767
H    1.367178  0.514250 -1.981425
H   -0.558336 -1.129206 -3.448429
H    0.557045 -1.451610 -2.106998
H   -1.828882  1.602813 -2.853389
H   -2.582243  0.034550 -2.653176
H   -2.451001 -2.006059 -2.155260
H   -1.154558 -3.176509 -2.120107
H   -2.281627  2.252884 -0.573095
H   -3.777204  1.599516 -1.250640
H   -3.846902 -0.837106 -1.158781
H   -4.529853 -0.802140  0.451430
H   -2.726077 -2.159542  1.362486
H   -3.411891 -2.980760 -0.050944
H   -1.199031 -4.224549  0.047306
H    0.296517 -3.279046 -0.159248
H   -0.621164 -3.152752  1.354427
H   -4.301653  1.450406  1.253437
H   -3.291314  0.355158  2.239749
H   -2.620739  1.890444  1.667710
H    4.156591  1.141452  0.896242
H    2.130489  0.304369  1.841882
H    1.800993 -2.146812  1.786552
H    3.943579 -3.040826  0.840635
H    2.645729 -3.395174 -0.296626
H    4.748696 -2.465722 -1.394270
H    3.312934 -1.507480 -1.743788
H    5.352025 -0.888861  0.457226
H    5.297264 -0.066536 -1.098999
H    3.212763  1.033371 -0.579751
61
axQuin_C6H10_in_DCM(TS4/6) 1 5 1 -2801.1619363 -2800.7357107 0.5340614 0.476883  
Fe  -0.578969 -0.358822 -0.299843
N   -1.654762 -0.004073  1.762126
C   -0.755983 -0.198699  2.914154
O   -0.035078 -0.558112 -2.103195
N   -2.083471  1.203738 -0.797378
C   -1.249227  2.208822 -1.475309
C   -0.009215  2.521148 -0.665499
N    0.520017  1.497294  0.034509
C    1.641473  1.696770  0.742617
C    2.293253  2.924876  0.783890
C    1.749858  3.987454  0.062438
C    0.579654  3.783823 -0.667386
N   -2.432940 -1.637333 -0.486488
C   -2.739917 -2.086086  0.886931
C   -2.826547 -0.918517  1.864746
Cl   0.829664 -2.134901  0.616686
C   -2.079183  1.412529  1.704739
C   -2.782461  1.757681  0.388302
C   -2.980054  0.476654 -1.721444
C   -3.518323 -0.804571 -1.078719
C   -2.149521 -2.796030 -1.350819
C    3.178213 -2.364524  0.293001
C    3.773556 -1.465360  1.231577
C    4.391416 -0.327603  0.817035
C    4.447808  0.103632 -0.615398
C    3.400351 -0.602545 -1.483683
C    3.341821 -2.100681 -1.171469
H    2.018653  0.836888  1.284333
H    3.198199  3.041443  1.370046
H    2.224954  4.963611  0.073595
H    0.122805  4.589992 -1.232057
H   -1.807750  3.130910 -1.683826
H   -0.927401  1.780802 -2.429276
H   -3.822938  1.103982 -2.046435
H   -2.382311  0.216239 -2.596137
H   -2.861130  2.848189  0.306283
H   -3.804406  1.376998  0.397761
H   -4.253701 -0.567886 -0.308052
H   -4.054582 -1.376017 -1.844455
H   -1.182224  2.021792  1.821478
H   -2.750840  1.653579  2.542409
H   -3.741192 -0.348732  1.692619
H   -2.905074 -1.316682  2.882595
H   -1.932693 -2.759394  1.186818
H   -3.682117 -2.655020  0.920537
H   -3.025873 -3.456290 -1.432365
H   -1.867813 -2.437662 -2.341762
H   -1.313233 -3.362657 -0.935505
H   -1.246322  0.093267  3.854798
H   -0.463422 -1.247553  2.973155
H    0.144927  0.404956  2.782806
H    0.500175 -1.345148 -2.280157
H    3.765334 -1.734913  2.283820
H    4.908136  0.289427  1.549622
H    4.329432  1.192543 -0.673164
H    5.464337 -0.102794 -0.990082
H    2.412162 -0.170040 -1.300956
H    3.625312 -0.450629 -2.544293
H    2.553839 -2.601806 -1.740775
H    4.289414 -2.588118 -1.461001
H    3.051350 -3.397067  0.599280
61
axQuin_C6H10_in_DCM(6) 1 5 0 -2801.1697232 -2800.7428086 0.5372684 0.480019  
Fe  -0.511240 -0.276885 -0.118286
N   -2.636484 -0.438936 -0.656550
C   -3.516189 -0.475782  0.538169
C   -2.799128 -0.001035  1.807654
N   -1.450010 -0.598046  1.939652
C   -0.687681  0.102975  2.988372
C   -2.853878  0.762557 -1.475951
C   -2.282734  1.998593 -0.810104
C   -2.876030  3.250764 -0.953832
C   -2.265835  4.360616 -0.370939
C   -1.081249  4.185925  0.343507
C   -0.559389  2.900715  0.453047
N   -1.144564  1.830392 -0.105318
C   -2.632908 -1.691916 -1.441709
C   -2.021003 -2.853919 -0.652154
N   -0.694457 -2.501440 -0.073521
C    0.393320 -3.104601 -0.860491
Cl   2.319314  0.385047  1.153963
O    0.403405 -0.156899 -1.766496
C    3.583483 -0.842412  0.414889
C    3.603905 -0.690827 -1.097150
C    4.430621  0.523705 -1.524018
C    5.870627  0.412467 -1.008356
C    5.928160 -0.049003  0.421674
C    4.893046 -0.592882  1.076203
C   -0.568666 -2.862624  1.351685
C   -1.522902 -2.057516  2.229632
H    0.355663  2.710539  1.005701
H   -0.574100  5.021997  0.812632
H   -2.711669  5.345594 -0.470087
H   -3.800821  3.348379 -1.513229
H   -3.917328  0.916127 -1.702834
H   -2.329161  0.616973 -2.425873
H   -3.644566 -1.971046 -1.770961
H   -2.027420 -1.503740 -2.331474
H   -4.400602  0.151277  0.377211
H   -3.880605 -1.494976  0.673121
H   -2.694814 -3.166165  0.147505
H   -1.924463 -3.714097 -1.324185
H   -2.671030  1.081932  1.783939
H   -3.419524 -0.240580  2.683662
H   -2.549206 -2.398347  2.082655
H   -1.285159 -2.245863  3.282578
H    0.464900 -2.651935  1.641453
H   -0.744859 -3.937284  1.515800
H    0.338392 -4.203612 -0.844575
H    0.331370 -2.746601 -1.888593
H    1.355966 -2.790643 -0.449719
H   -1.204783  0.057699  3.958283
H    0.296363 -0.357533  3.090479
H   -0.554014  1.149955  2.706232
H    6.880415  0.058732  0.938926
H    4.987883 -0.891721  2.117241
H    3.147214 -1.793566  0.721883
H    4.066951 -1.609100 -1.488632
H    2.579596 -0.644801 -1.480279
H    4.423686  0.620663 -2.614969
H    3.966835  1.431782 -1.117877
H    6.444029 -0.294949 -1.628255
H    6.391756  1.374145 -1.100960
H    0.814030  0.702799 -1.943854
61
axQuin_C6H10_in_H2O(5) 1 5 1 -2801.2067595 -2800.7819997 0.5391346 0.482887  
C   -0.398450  2.435400 -1.320706
N   -0.036463  1.697678 -0.257832
C    0.065746  2.290863  0.950161
C   -0.189670  3.647716  1.122764
C   -0.573692  4.410117  0.020308
C   -0.681791  3.792763 -1.225670
Fe   0.533607 -0.357489 -0.318595
N    2.685533  0.083589 -0.875928
C    3.080934  1.180014  0.033778
C    2.744178  0.872332  1.492453
N    1.367495  0.333703  1.658450
C    1.315672 -0.876947  2.506664
C    2.002910 -2.055728  1.818193
N    1.524305 -2.222536  0.417857
C    0.590617 -3.358413  0.328882
C    0.425966  1.377573  2.098410
O   -1.485167 -0.898082  0.540340
C   -2.664608 -0.034690  0.613970
C   -3.646495 -0.638708  1.578473
C   -4.825633 -1.143703  1.197036
C   -5.296860 -1.179928 -0.232317
C   -4.148577 -0.945809 -1.220484
C   -3.277086  0.226858 -0.762419
Cl  -0.208468 -1.081638 -2.487048
C    2.627436 -2.390528 -0.554522
C    3.500522 -1.144141 -0.659879
C    2.802810  0.542365 -2.270815
H   -0.457958  1.906161 -2.266256
H   -0.971537  4.349123 -2.110115
H   -0.777940  5.470261  0.131732
H   -0.086050  4.092355  2.106774
H    0.825586  1.958026  2.939126
H   -0.485992  0.882699  2.448278
H    1.774115 -0.702078  3.490095
H    0.260372 -1.112854  2.663120
H    2.861821  1.787710  2.082716
H    3.453362  0.152169  1.901070
H    3.085275 -1.924068  1.819074
H    1.806208 -2.965313  2.395737
H    2.549328  2.076375 -0.292748
H    4.157943  1.389465 -0.047314
H    4.107082 -1.022249  0.239071
H    4.206540 -1.279208 -1.486415
H    2.163026 -2.592692 -1.523465
H    3.254142 -3.255957 -0.293408
H    1.098832 -4.312227  0.532139
H   -0.208329 -3.228555  1.062515
H    0.151174 -3.394121 -0.670815
H    3.828194  0.872035 -2.494604
H    2.530025 -0.270708 -2.944203
H    2.116326  1.375920 -2.439303
H   -5.500055 -1.549602  1.949859
H   -3.349318 -0.656467  2.625316
H   -2.269600  0.897346  1.020705
H   -3.893519  1.132534 -0.685795
H   -2.478572  0.429726 -1.479903
H   -4.541221 -0.761294 -2.226036
H   -3.533563 -1.854057 -1.283645
H   -6.075153 -0.413191 -0.370883
H   -5.789970 -2.140130 -0.429948
H   -1.768736 -1.761399  0.194603
61
axQuin_C6H10_in_H2O(TS4/5) 1 5 2 -2801.147674 -2800.7277329 0.5336619 0.476034  
Fe  -0.392918 -0.352835  0.294991
N   -0.480427  1.804398  0.190284
C   -0.651587  2.292563 -1.056818
C   -0.792506  3.656876 -1.286895
C   -0.747691  4.534242 -0.203826
C   -0.568710  4.022585  1.080896
C   -0.440837  2.647181  1.235239
N   -0.886527 -2.401125 -0.312069
C    0.290427 -3.270300 -0.101174
N   -1.324411  0.034660 -1.710181
C   -0.653873  1.267007 -2.164945
N   -2.659647 -0.396510  0.769100
C   -2.986140  0.091160  2.122882
O    1.343086 -0.368024 -0.490111
Cl   0.224329 -0.648165  2.578193
C   -1.314599 -2.439817 -1.745937
C   -0.930561 -1.160743 -2.489664
C   -1.975061 -2.798570  0.617717
C   -3.128866 -1.803610  0.604637
C   -2.800189  0.215377 -1.645465
C   -3.285620  0.502882 -0.227050
C    3.274337 -1.079853  0.669542
C    4.044344 -1.551477 -0.523136
C    4.547804 -0.370051 -1.363848
C    5.305670  0.649063 -0.500758
C    4.570235  0.974751  0.766657
C    3.617071  0.138447  1.292043
H   -0.301607  2.190594  2.209481
H   -0.534067  4.670692  1.949205
H   -0.859258  5.602222 -0.361757
H   -0.940877  4.018429 -2.298562
H   -1.126257  1.675661 -3.065845
H    0.382733  1.019130 -2.409228
H   -1.393559 -1.160215 -3.485287
H    0.151841 -1.122093 -2.616897
H   -3.106356  1.038154 -2.300328
H   -3.278667 -0.682648 -2.037169
H   -2.391313 -2.606191 -1.790233
H   -0.849499 -3.293965 -2.247070
H   -3.034827  1.525629  0.059732
H   -4.380613  0.413117 -0.196288
H   -3.695903 -1.887685 -0.323319
H   -3.823135 -2.064163  1.409879
H   -1.535245 -2.845466  1.617070
H   -2.348634 -3.799761  0.363286
H    0.030679 -4.322122 -0.278966
H    1.084706 -2.976899 -0.788441
H    0.647868 -3.156896  0.924306
H   -4.074978  0.139881  2.266373
H   -2.552345 -0.577219  2.865735
H   -2.564367  1.088768  2.264878
H    4.835767  1.888799  1.292524
H    3.096987  0.412544  2.206347
H    2.625250 -1.771364  1.190881
H    4.905504 -2.142516 -0.166304
H    3.436038 -2.232953 -1.127269
H    5.186385 -0.727092 -2.178574
H    3.681255  0.123241 -1.820848
H    6.300772  0.250696 -0.240500
H    5.497929  1.567395 -1.069581
H    1.800591  0.484764 -0.435916
61
axQuin_C6H10_in_H2O(4) 1 5 0 -2801.1613671 -2800.7447486 0.5345422 0.476527  
Fe  -0.728599 -0.459625  0.210403
N   -2.336756  1.060228  0.937957
C   -2.172365  1.481444  2.345427
O    0.390899 -1.603060 -0.731205
N   -1.173396  0.702905 -1.634939
C    0.157256  1.159186 -2.088441
C    0.921300  1.734295 -0.922959
N    0.696125  1.143693  0.270517
C    1.364913  1.559149  1.358397
C    2.278536  2.604958  1.305659
C    2.509884  3.226773  0.079878
C    1.823247  2.784124 -1.050820
N   -2.566394 -1.457027 -0.440832
C   -3.588080 -1.071738  0.569757
C   -3.681198  0.436592  0.744715
Cl  -0.479622 -1.334333  2.357148
C   -2.168877  2.246972  0.066439
C   -2.089329  1.858202 -1.404173
C   -1.770148 -0.320932 -2.527409
C   -2.932599 -1.021503 -1.829017
C   -2.373693 -2.926281 -0.404224
C    3.197643 -2.595507  0.138037
C    3.298032 -1.731671  1.225989
C    3.919170 -0.491798  1.131761
C    4.501797 -0.015642 -0.167221
C    3.824991 -0.688753 -1.371152
C    3.758939 -2.214664 -1.203492
H    1.145299  1.037169  2.282482
H    2.794216  2.916466  2.206565
H    3.213406  4.049505  0.003540
H    1.975001  3.246319 -2.019951
H    0.072574  1.891077 -2.898960
H    0.704430  0.293044 -2.469572
H   -2.115834  0.129234 -3.466288
H   -0.986778 -1.042639 -2.761187
H   -1.752427  2.721831 -1.985674
H   -3.077223  1.596164 -1.781837
H   -3.806415 -0.372891 -1.779648
H   -3.227241 -1.893185 -2.419577
H   -1.256909  2.755913  0.380103
H   -3.002134  2.948572  0.207831
H   -4.172298  0.896384 -0.113432
H   -4.317225  0.649044  1.609378
H   -3.287010 -1.537017  1.511277
H   -4.569404 -1.475092  0.289145
H   -3.324098 -3.436181 -0.604965
H   -1.641269 -3.211748 -1.158530
H   -2.007418 -3.222253  0.580643
H   -2.884107  2.281572  2.589453
H   -2.345194  0.631330  3.004115
H   -1.156558  1.849737  2.502712
H    1.235129 -1.782386 -0.272074
H    2.884570 -2.042652  2.183031
H    4.014129  0.135657  2.013029
H    4.416734  1.074710 -0.242883
H    5.583123 -0.234358 -0.184409
H    2.802199 -0.305274 -1.461895
H    4.350565 -0.429566 -2.296592
H    3.157919 -2.660289 -2.005569
H    4.769785 -2.642653 -1.312807
H    2.766858 -3.584976  0.268357
61
axQuin_C6H10_in_H2O(TS1/4) 1 5 1 -2801.1236113 -2800.7124761 0.5315878 0.474480  
C    2.008054  2.605335 -1.093442
C    1.028850  1.629854 -0.934442
N    0.702955  1.158714  0.285549
C    1.343218  1.613449  1.373491
C    2.334073  2.583414  1.291779
C    2.670222  3.087132  0.035098
C    0.307539  0.991501 -2.096416
N   -1.056601  0.596958 -1.690887
C   -1.626320 -0.482048 -2.534056
C   -2.835759 -1.105878 -1.841947
N   -2.547341 -1.442809 -0.409480
C   -2.385392 -2.907146 -0.251081
Fe  -0.763108 -0.411850  0.257257
Cl  -0.680374 -1.133081  2.508634
O    0.339795 -1.556939 -0.419576
N   -2.344329  1.173005  0.776520
C   -2.117402  2.286569 -0.178252
C   -1.959983  1.781522 -1.606221
C   -2.246318  1.709868  2.150926
C   -3.689625  0.551117  0.566121
C   -3.614393 -0.966789  0.513985
C    2.710966 -2.466075  0.093967
C    3.137973 -1.693828  1.268130
C    4.000828 -0.657461  1.182246
C    4.620350 -0.206835 -0.109818
C    3.890093 -0.766562 -1.337839
C    3.546828 -2.249291 -1.159917
H    1.583559 -2.055034 -0.152642
H    1.040915  1.179856  2.320103
H    2.827605  2.929864  2.192398
H    3.436952  3.848439 -0.066272
H    2.243396  2.973548 -2.085866
H    0.288265  1.664519 -2.960369
H    0.849894  0.087103 -2.385557
H   -1.919860 -0.098906 -3.519268
H   -0.847111 -1.231539 -2.675081
H   -1.570962  2.588898 -2.233905
H   -2.928407  1.505952 -2.022337
H   -3.692628 -0.433954 -1.881718
H   -3.125751 -2.012588 -2.379399
H   -1.219379  2.814002  0.145081
H   -2.951178  3.000210 -0.139062
H   -4.129351  0.948467 -0.348878
H   -4.363120  0.839296  1.378792
H   -3.372392 -1.363755  1.502189
H   -4.585586 -1.377292  0.209661
H   -3.335920 -3.415240 -0.455059
H   -1.626038 -3.263543 -0.946581
H   -2.068625 -3.128845  0.769615
H   -2.958821  2.534007  2.290055
H   -2.460676  0.918992  2.867874
H   -1.234681  2.080934  2.326584
H    2.713634 -1.963223  2.232782
H    4.296127 -0.131382  2.088103
H    4.640563  0.889649 -0.143213
H    5.676341 -0.521302 -0.118116
H    2.961114 -0.205089 -1.485094
H    4.498211 -0.619014 -2.236944
H    3.016304 -2.631805 -2.039058
H    4.474680 -2.834619 -1.070504
H    2.506119 -3.518785  0.317047
61
axQuin_C6H10_in_H2O(RC) 1 5 0 -2801.1436567 -2800.736117 0.5414887 0.484439  
Fe  -0.955515 -0.200334  0.508491
O    0.147453 -1.366691  0.762143
N    0.540191  1.287579  0.193370
C    1.192157  1.185069 -0.982401
C    2.202551  2.077407 -1.324828
C    2.562542  3.072919 -0.418427
C    1.894076  3.157083  0.802572
C    0.881151  2.245602  1.071311
N   -0.645023 -0.262177 -1.691752
C   -1.489928  0.748171 -2.392848
C   -1.994324  1.818952 -1.436884
N   -2.499815  1.228619 -0.162103
C   -3.781166  0.473643 -0.401915
C   -3.768255 -0.890206  0.264599
N   -2.506099 -1.622922 -0.029044
C   -2.418569 -2.829904  0.824252
Cl  -1.464320  0.152972  2.760215
C    0.793809  0.022952 -1.855469
C   -1.006164 -1.655738 -2.040448
C   -2.381100 -2.003426 -1.474122
C   -2.755700  2.344127  0.783568
C    3.454397 -1.656814  1.627103
C    3.222909 -2.500366  0.399051
C    3.633870 -2.147454 -0.825424
C    4.398246 -0.881796 -1.116846
C    4.896432 -0.187963  0.160247
C    3.836485 -0.215801  1.267074
H    5.188653  0.844319 -0.065831
H    0.323086  2.265677  2.000378
H    2.143373  3.916224  1.534684
H    3.352079  3.775353 -0.663997
H    2.696257  1.982514 -2.285162
H    1.041212  0.220032 -2.903561
H    1.357107 -0.857532 -1.532116
H   -1.009197 -1.800548 -3.127369
H   -0.245025 -2.305569 -1.607481
H   -0.913715  1.221773 -3.193214
H   -2.322983  0.232600 -2.869207
H   -3.170606 -1.509291 -2.039709
H   -2.547067 -3.078779 -1.578479
H   -1.197452  2.515424 -1.176819
H   -2.794667  2.394520 -1.916929
H   -3.937959  0.381529 -1.476225
H   -4.621222  1.053994 -0.012889
H   -3.827278 -0.783275  1.349382
H   -4.632841 -1.477756 -0.068078
H   -3.279668 -3.481805  0.635097
H   -1.497719 -3.366375  0.594268
H   -2.410025 -2.534053  1.874363
H   -3.444142  3.062790  0.323508
H   -3.193642  1.953508  1.699962
H   -1.817620  2.848571  1.020131
H    2.694766 -3.443031  0.537187
H    3.419032 -2.798452 -1.672368
H    5.246927 -1.110250 -1.775896
H    3.758337 -0.199748 -1.695215
H    5.797305 -0.702832  0.520891
H    4.197316  0.312911  2.157014
H    2.940992  0.313307  0.924755
H    4.245510 -2.116107  2.240127
H    2.552795 -1.664381  2.252960
45
axQuin_C6H10_in_H2O(1) 1 5 0 -2566.3955652 -2566.0509594 0.3935626 0.346816  
C    4.483930  0.073879 -0.073618
C    3.644637  1.172144 -0.255096
C    2.279853  0.959129 -0.411995
N    1.759985 -0.285345 -0.382994
C    2.563629 -1.348097 -0.213163
C    3.936402 -1.208406 -0.054825
C    1.292658  2.075436 -0.645926
N    0.009078  1.747820  0.006932
C   -1.147734  2.466251 -0.577074
C   -2.454027  1.796274 -0.156562
N   -2.416661  0.312430 -0.368747
C   -2.910946 -0.446640  0.812698
C   -1.976613 -0.284106  1.997986
N   -0.538112 -0.515151  1.613105
Fe  -0.363424 -0.361161 -0.583239
Cl  -0.709596 -2.650375 -0.869806
C    0.095549  1.896559  1.490283
C    0.332432  0.559062  2.177092
C   -0.084947 -1.810067  2.181161
O   -0.303461  0.004082 -2.167262
C   -3.205965 -0.051527 -1.567045
H    2.081099 -2.318843 -0.206909
H    4.554582 -2.087450  0.085681
H    5.551348  0.219138  0.056868
H    4.032879  2.184422 -0.268042
H    1.690647  3.028052 -0.281684
H    1.115011  2.171538 -1.720641
H   -1.155058  3.516772 -0.263491
H   -1.037927  2.430290 -1.661441
H    0.908460  2.581864  1.747490
H   -0.826122  2.356192  1.845873
H   -2.673866  1.996466  0.891259
H   -3.275904  2.224251 -0.735943
H    1.366096  0.235163  2.055923
H    0.140766  0.657040  3.252292
H   -2.065531  0.710678  2.434374
H   -2.260007 -0.994171  2.778437
H   -2.967531 -1.495411  0.514550
H   -3.920857 -0.112846  1.080967
H   -4.265040  0.177594 -1.399085
H   -2.840698  0.516881 -2.422561
H   -3.092420 -1.117712 -1.768845
H   -0.104515 -1.755154  3.275927
H   -0.742792 -2.608111  1.842735
H    0.934037 -2.020344  1.853716
16
axQuin_C6H10_in_H2O(alkene) 0 1 0 -234.736039 -234.6705244 0.1467186 0.118042  
C   -2.083247  1.224736  1.463504
C   -2.093636  1.207147 -0.069307
C   -1.474724 -0.092179 -0.603271
C   -0.202719 -0.451156  0.123179
C    0.174806  0.116507  1.274611
C   -0.646504  1.153246  1.999317
H    0.429118 -1.212061 -0.334056
H    1.119677 -0.173746  1.733122
H   -0.652733  0.931929  3.074963
H   -0.160106  2.136672  1.904611
H   -2.650482  0.359905  1.834326
H   -2.583697  2.122143  1.845474
H   -3.114007  1.323878 -0.452599
H   -1.512840  2.062923 -0.440143
H   -2.195717 -0.919153 -0.508609
H   -1.271621 -0.002334 -1.678776
61
axQuin_C6H10_in_H2O(TS1/2) 1 5 1 -2801.1224519 -2800.714088 0.5367557 0.480581  
Fe  -0.503514 -0.398119  0.185393
H    4.471841  0.756927  0.158300
N    0.593006  1.450099  0.278818
C    0.691642  2.091798 -0.902695
C   -0.036058  1.457304 -2.062926
N   -1.231247  0.736195 -1.585211
C   -1.659579 -0.346366 -2.502663
C   -2.639077 -1.282917 -1.797838
N   -2.136991 -1.702873 -0.450314
C   -1.668853 -3.106230 -0.498388
N   -2.354024  0.754727  1.036059
C   -2.227979  1.142541  2.454824
Cl  -0.064819 -1.303371  2.334007
O    0.726168 -1.188808 -0.748491
C    2.536777 -1.654427 -1.383105
C    2.717510 -2.674733 -0.461438
C    3.345058 -2.451516  0.876352
C    3.607449 -0.968095  1.161366
C    4.237727 -0.291161 -0.058655
C    3.315976 -0.363633 -1.288673
C    1.478787  3.230462 -1.044285
C    2.190716  3.700398  0.058176
C    2.088044  3.025717  1.274811
C    1.272698  1.902954  1.344549
C   -3.173487 -1.567208  0.607331
C   -3.554063 -0.113369  0.848608
C   -2.444558  1.985000  0.217216
C   -2.338823  1.684730 -1.272686
H    1.150227  1.339352  2.262728
H    2.623067  3.360959  2.155951
H    2.813993  4.584339 -0.030570
H    1.531134  3.731106 -2.004894
H   -0.298417  2.210701 -2.813921
H    0.635813  0.735122 -2.535298
H   -2.125281  0.062687 -3.408348
H   -0.764797 -0.898027 -2.792799
H   -2.187739  2.622268 -1.816621
H   -3.271637  1.262637 -1.645011
H   -3.613768 -0.808911 -1.681492
H   -2.796744 -2.166402 -2.422642
H   -1.634510  2.644376  0.531849
H   -3.389826  2.511605  0.410260
H   -4.148968  0.267243  0.017756
H   -4.197419 -0.061817  1.732720
H   -2.752614 -2.001023  1.517261
H   -4.067325 -2.144549  0.336536
H   -2.512548 -3.781869 -0.688432
H   -0.932899 -3.212484 -1.295400
H   -1.202262 -3.367180  0.453474
H   -3.072043  1.777955  2.758085
H   -2.206659  0.248666  3.076562
H   -1.296712  1.693274  2.603410
H    2.306655 -3.658031 -0.677275
H    2.168253 -1.920019 -2.368256
H    3.908778 -0.264460 -2.207297
H    2.621253  0.478636 -1.292758
H    5.188585 -0.791177 -0.285794
H    4.260280 -0.867389  2.035635
H    2.659383 -0.480333  1.409338
H    4.289522 -3.019525  0.918510
H    2.704310 -2.890938  1.652452
61
axQuin_C6H10_in_H2O(2) 1 5 0 -2801.1438286 -2800.735981 0.5377766 0.481442  
Fe  -0.554257 -0.322490  0.340814
N   -2.629813  0.698042  0.211763
C   -2.983737  1.484689  1.411444
N   -0.724601  0.116880 -1.831618
C    0.520226  0.841903 -2.156753
C    0.816055  1.880614 -1.104096
N    0.371764  1.608411  0.138983
C    0.659321  2.445365  1.149013
C    1.399098  3.605260  0.956156
C    1.850616  3.902199 -0.330024
C    1.552453  3.029938 -1.375029
N   -1.807766 -2.007907 -0.292998
C   -3.135978 -1.747862  0.320128
C   -3.657204 -0.360049 -0.027081
Cl  -0.714118 -0.536083  2.672851
O    1.050314 -1.166151  0.095548
C    2.810232 -0.358075  1.435365
C    2.104482 -1.590948  0.991295
C    3.025733 -2.590424  0.255534
C    4.317738 -1.962518 -0.305932
C    4.114558 -0.499112 -0.710504
C    3.772944  0.339366  0.531072
C   -2.523716  1.619488 -0.944544
C   -1.928510  0.931718 -2.167665
C   -0.769515 -1.237623 -2.434573
C   -1.871376 -2.072918 -1.788017
C   -1.244866 -3.266594  0.246105
H    0.279828  2.164424  2.125083
H    1.610060  4.257857  1.795592
H    2.425095  4.803541 -0.517794
H    1.884554  3.228236 -2.388246
H    0.467181  1.300492 -3.150157
H    1.341729  0.121052 -2.167411
H   -0.930039 -1.183830 -3.518770
H    0.200633 -1.701680 -2.252742
H   -1.666172  1.690050 -2.911528
H   -2.665098  0.281151 -2.638631
H   -2.855737 -1.741415 -2.117745
H   -1.769268 -3.111455 -2.115350
H   -1.894856  2.455487 -0.634928
H   -3.510220  2.026981 -1.204776
H   -3.980723 -0.320315 -1.067667
H   -4.547490 -0.159056  0.576586
H   -3.007440 -1.836791  1.401263
H   -3.860423 -2.507561 -0.001654
H   -1.920932 -4.105965  0.039559
H   -0.277682 -3.458224 -0.219653
H   -1.106227 -3.171854  1.324870
H   -3.913618  2.045155  1.243066
H   -3.113414  0.815768  2.261349
H   -2.181238  2.189537  1.639699
H    2.425432  0.172641  2.302089
H    1.626907 -2.084626  1.844891
H    3.284362 -3.406752  0.939838
H    2.435207 -3.035112 -0.554322
H    5.105414 -1.999990  0.459068
H    4.679338 -2.555642 -1.153811
H    5.014732 -0.101403 -1.192530
H    3.303789 -0.429085 -1.445659
H    4.699097  0.552747  1.091604
H    3.384346  1.328341  0.240711
61
axQuin_C6H10_in_H2O(TS2/3) 1 5 1 -2801.1435908 -2800.7332789 0.5365234 0.479503  
Fe  -0.572067 -0.246405  0.422971
N   -1.622557 -2.044576 -0.308521
C   -0.984070 -3.253802  0.250327
Cl  -0.719901 -0.524013  2.772802
N   -2.710697  0.566980  0.182607
C   -2.619478  1.522146 -0.945411
C   -1.897390  0.917993 -2.146688
N   -0.644941  0.208345 -1.761286
C    0.545244  1.046792 -2.002317
C    0.700613  2.083375 -0.914956
N    0.212957  1.752865  0.296577
C    0.372385  2.597004  1.328989
C    1.030136  3.813379  1.196713
C    1.534093  4.164380 -0.056219
C    1.360390  3.291065 -1.128036
O    1.153337 -0.981916  0.172678
C    2.196621 -1.408738  1.064016
C    2.887974 -0.104141  1.014838
C    3.836893  0.241229 -0.075482
C    4.073058 -0.921233 -1.049867
C    4.248806 -2.226216 -0.268092
C    2.972534 -2.611279  0.502500
C   -2.997069 -1.910503  0.231549
C   -3.623682 -0.569944 -0.131147
C   -1.591439 -2.083380 -1.802797
C   -0.538826 -1.135415 -2.378853
C   -3.183904  1.283458  1.382205
H   -0.038994  2.269949  2.277951
H    1.139963  4.466868  2.054679
H    2.048747  5.109226 -0.198897
H    1.731209  3.533481 -2.118132
H    0.505007  1.526773 -2.986981
H    1.428138  0.402776 -1.984266
H   -0.648245 -1.082129 -3.470123
H    0.458734 -1.513469 -2.152289
H   -1.669489  1.713754 -2.863081
H   -2.549906  0.213905 -2.663947
H   -2.582115 -1.840311 -2.186835
H   -1.372442 -3.099992 -2.144024
H   -2.082970  2.400437 -0.582765
H   -3.620183  1.853411 -1.257245
H   -3.887247 -0.541528 -1.189617
H   -4.563586 -0.459870  0.419667
H   -2.916653 -1.997747  1.318349
H   -3.638381 -2.727819 -0.126001
H   -1.574911 -4.149944  0.016702
H    0.015209 -3.363224 -0.171631
H   -0.899028 -3.153640  1.334691
H   -4.160410  1.753317  1.196857
H   -3.272337  0.583860  2.213267
H   -2.463332  2.058004  1.653589
H    2.537960  0.683377  1.675187
H    1.772792 -1.630099  2.047394
H    3.228261 -3.289676  1.324231
H    2.285665 -3.157393 -0.154558
H    5.078653 -2.095757  0.439987
H    4.534726 -3.045105 -0.937601
H    4.957254 -0.712250 -1.661517
H    3.221372 -1.011263 -1.735449
H    4.794842  0.518593  0.399510
H    3.506402  1.151267 -0.596678
61
axQuin_C6H10_in_H2O(3) 1 5 0 -2801.1872075 -2800.7730934 0.5392875 0.482305  
C    0.485022  2.595199  1.292197
N    0.277694  1.738519  0.278045
C    0.684006  2.079242 -0.961357
C    1.301990  3.300233 -1.219723
C    1.524779  4.183477 -0.164850
C    1.110529  3.823856  1.117717
Fe  -0.652331 -0.188981  0.446448
N   -2.747444  0.569831  0.206432
C   -2.661705  1.510929 -0.932118
C   -1.951790  0.896112 -2.138835
N   -0.689731  0.199988 -1.765969
C   -0.581079 -1.153733 -2.355679
C   -1.631568 -2.095524 -1.766189
N   -1.639495 -2.040192 -0.278567
C   -0.947655 -3.212902  0.283225
C    0.494021  1.033331 -2.035318
O    1.425237 -0.874331  0.201573
C    2.244140 -1.809866  0.960270
C    2.524967 -0.364995  1.021234
C    3.666575  0.261642  0.251309
C    4.617225 -0.774030 -0.372011
C    3.867283 -1.969710 -0.969978
C    3.093426 -2.725941  0.118533
Cl  -0.582099 -0.522804  2.817306
C   -2.998329 -1.911662  0.291949
C   -3.651240 -0.580713 -0.074786
C   -3.186473  1.292745  1.412675
H    0.137232  2.267625  2.266642
H    1.260524  4.481440  1.966693
H    2.008373  5.138857 -0.342464
H    1.603599  3.545406 -2.232599
H    0.439224  1.506300 -3.023490
H    1.375386  0.385257 -2.032360
H   -0.679936 -1.126626 -3.449776
H    0.416887 -1.527687 -2.115693
H   -1.743023  1.688076 -2.866100
H   -2.609566  0.183826 -2.638516
H   -2.625129 -1.850574 -2.142164
H   -1.420331 -3.115173 -2.106248
H   -2.112887  2.387944 -0.582639
H   -3.661791  1.850310 -1.239576
H   -3.935947 -0.568982 -1.128428
H   -4.581969 -0.477533  0.493452
H   -2.890078 -1.978489  1.378284
H   -3.647122 -2.739054 -0.031160
H   -1.494516 -4.142174  0.066566
H    0.051832 -3.284002 -0.150783
H   -0.853172 -3.097921  1.365186
H   -4.171036  1.759247  1.261266
H   -3.243406  0.598082  2.251704
H   -2.458375  2.070658  1.655403
H    4.218753  0.919695  0.931145
H    2.158558  0.178807  1.887661
H    1.704714 -2.257050  1.791754
H    3.797574 -3.228953  0.794793
H    2.457083 -3.506231 -0.317334
H    4.572255 -2.656025 -1.451570
H    3.174962 -1.626423 -1.749434
H    5.300477 -1.145392  0.403616
H    5.236754 -0.288090 -1.133746
H    3.236584  0.907507 -0.523707
61
axQuin_C6H10_in_H2O(TS4/6) 1 5 1 -2801.1519606 -2800.7258565 0.5336595 0.475405  
Fe  -0.609072 -0.391208 -0.341800
N   -1.625631  0.001916  1.730716
C   -0.710380 -0.195124  2.870027
O    0.010729 -0.691380 -2.146118
N   -2.102942  1.197676 -0.821261
C   -1.278695  2.205981 -1.508319
C   -0.029465  2.498984 -0.706514
N    0.512153  1.451364 -0.052029
C    1.628588  1.630827  0.669412
C    2.265700  2.862868  0.765595
C    1.712099  3.949048  0.088656
C    0.545568  3.765658 -0.653172
N   -2.487496 -1.629621 -0.494311
C   -2.766661 -2.064353  0.891275
C   -2.810198 -0.893769  1.865109
Cl   0.789573 -2.156431  0.591583
C   -2.036506  1.423024  1.679029
C   -2.769534  1.763926  0.380930
C   -3.039528  0.491122 -1.720466
C   -3.576292 -0.784787 -1.066026
C   -2.257441 -2.809452 -1.347215
C    3.259530 -2.351054  0.274982
C    3.803467 -1.473933  1.249725
C    4.425304 -0.317143  0.881088
C    4.528744  0.138629 -0.538714
C    3.497232 -0.539633 -1.446144
C    3.421775 -2.044638 -1.177140
H    2.010806  0.754012  1.179336
H    3.166639  2.962363  1.360349
H    2.175077  4.929097  0.145422
H    0.078622  4.590905 -1.179983
H   -1.836628  3.132667 -1.692215
H   -0.982780  1.799892 -2.480639
H   -3.882980  1.132981 -2.011412
H   -2.485216  0.233671 -2.625397
H   -2.842978  2.853664  0.291501
H   -3.793276  1.390833  0.417746
H   -4.292846 -0.539671 -0.281105
H   -4.133550 -1.351395 -1.819455
H   -1.132824  2.026228  1.774991
H   -2.686837  1.670773  2.530740
H   -3.719974 -0.310100  1.716388
H   -2.867679 -1.288987  2.885078
H   -1.964268 -2.750366  1.174165
H   -3.717294 -2.615930  0.947534
H   -3.138243 -3.467846 -1.357579
H   -2.045174 -2.483566 -2.366501
H   -1.397988 -3.369413 -0.971887
H   -1.183181  0.115428  3.813242
H   -0.434400 -1.247554  2.936826
H    0.197400  0.393369  2.719221
H    0.487121 -1.534791 -2.181772
H    3.763905 -1.765866  2.294758
H    4.908372  0.289831  1.643417
H    4.427847  1.229765 -0.580036
H    5.552562 -0.077620 -0.886871
H    2.512281 -0.103829 -1.259382
H    3.738984 -0.357418 -2.497633
H    2.627049 -2.519262 -1.759860
H    4.362393 -2.534697 -1.485177
H    3.083878 -3.382891  0.555066
61
axQuin_C6H10_in_H2O(6) 1 5 0 -2801.1750447 -2800.7480288 0.5353111 0.475652  
Fe  -0.734470  0.036899 -0.878987
N   -0.910000 -0.040514  1.334993
C    0.450656 -0.179257  1.879747
O    0.478401 -0.621934 -2.216597
N   -2.550438  1.305236 -0.567693
C   -2.274023  2.536993 -1.324655
C   -0.897214  3.056428 -0.986664
N    0.053168  2.110167 -0.849243
C    1.310099  2.490480 -0.570686
C    1.674535  3.823997 -0.416003
C    0.689938  4.802399 -0.548370
C   -0.617481  4.411357 -0.836353
N   -2.340543 -1.544222 -0.641855
C   -1.943003 -2.197649  0.619250
C   -1.762112 -1.189697  1.749865
Cl   1.584331 -3.435188 -0.362149
C   -1.506902  1.255658  1.721686
C   -2.748707  1.583716  0.882170
C   -3.639034  0.506230 -1.169057
C   -3.677977 -0.903316 -0.582192
C   -2.269073 -2.486377 -1.767386
C    3.392213 -3.065942  0.106980
C    3.427195 -2.673001  1.542986
C    3.704815 -1.422594  1.936689
C    3.956930 -0.280263  0.992650
C    3.514535 -0.604426 -0.437510
C    3.955653 -2.013008 -0.836130
H    2.038784  1.694695 -0.464647
H    2.702733  4.082213 -0.187846
H    0.932959  5.852832 -0.422663
H   -1.414087  5.140696 -0.938117
H   -3.033411  3.308231 -1.141396
H   -2.301719  2.290148 -2.392119
H   -4.617644  0.990353 -1.039400
H   -3.433027  0.444600 -2.242051
H   -3.004438  2.638762  1.030012
H   -3.604610  1.007481  1.235450
H   -4.025665 -0.878787  0.451105
H   -4.412799 -1.496949 -1.138164
H   -0.742321  2.020158  1.576746
H   -1.781365  1.262253  2.786450
H   -2.730112 -0.814130  2.085079
H   -1.315772 -1.698211  2.611771
H   -0.992542 -2.703586  0.427520
H   -2.671853 -2.963238  0.927287
H   -2.965288 -3.328369 -1.635433
H   -2.522231 -1.961772 -2.692534
H   -1.253405 -2.878648 -1.857167
H    0.453472 -0.151851  2.979448
H    0.872843 -1.130141  1.549788
H    1.076613  0.631268  1.502536
H    0.839328 -1.476466 -1.931831
H    3.238190 -3.456589  2.272033
H    3.768427 -1.208273  3.002108
H    3.442263  0.616190  1.360359
H    5.030491 -0.036940  1.014546
H    2.424197 -0.539360 -0.512407
H    3.925204  0.130195 -1.138169
H    3.681726 -2.244467 -1.869248
H    5.049759 -2.093209 -0.766195
H    3.851933 -4.040516 -0.056399
